# Supplementary material for: Metabolomics analysis of five cultivars of Sorghum bicolor reveals the contribution of flavonoid pathway to tannin content
Source: PLoS One. 2025 Apr 9;20(4):e0321649. doi: 10.1371/journal.pone.0321649 (PMC11981146; doi:10.1371/journal.pone.0321649)
Supplement: Table S1 — (XLSX) [file pone.0321649.s001.xlsx]

## Sheet: Sheet1
Index	Q1 (Da)	Q3 (Da)	Molecular Weight (Da)	Formula	Ionization model	Compounds	Class I	Class II	CAS	Level	hyz-01	hyz-02	hyz-03	lnh-01	lnh-02	lnh-03	jinnl-01	jinnl-02	jinnl-03	jinl-01	jinl-02	jinl-03	lz19-01	lz19-02	lz19-03	mix01	mix02	mix03	cpd_ID	kegg_map
pme3005	74.05	46.2	73.053	C3H7NO	[M+H]+	N,N-Dimethylformamide	Alkaloids	Alkaloids	68-12-2	B	60741	67059	48382	92251	101980	114370	55519	69461	95275	52262	87683	71223	63214	75444	66079	58906	75586	53610	C03134	--
pme3200	74	57	73.064	C2H7N3	[M+H]+	1-methylguanidine	Nucleotides and derivatives	Nucleotides and derivatives	471-29-4	B	15871	18243	18052	14096	9599.5	15497	30141	29058	25996	12585	29005	21280	22815	25144	21897	22697	15094	13076	C02294	--
mws0217	76.04	29.99	75.032	C2H5NO2	[M+H]+	L-Glycine	Amino acids and derivatives	Amino acids and derivatives	56-40-6	B	56559	61029	67370	51879	42398	58185	38579	38710	36175	45963	38866	40136	52510	45861	49859	46106	38537	46779	C00037	ko00230,ko00260,ko00310,ko00440,ko00460,ko00480,ko00630,ko00730,ko00860,ko00970,ko01100,ko01110,ko01200,ko01230,ko02010
pmb0782	86.1	69.2	85.089	C5H11N	[M+H]+	Piperidine	Alkaloids	Alkaloids	110-89-4	B	281360	229670	232710	255180	217950	209710	397860	419180	599700	326640	396090	348580	310570	295950	322100	329290	339190	285860	C01746	ko00960
pme2292	89.11	72.08	88.1	C4H12N2	[M+H]+	Putrescine	Alkaloids	Phenolamine	110-60-1	B	10670	10775	11141	5899.7	5864.5	8198.1	15167	9128.7	9365.9	6626	6034.2	7227.2	2893.7	4490.3	4867.7	9962.5	4235.3	5576.1	C00134	ko00330,ko00472,ko00480,ko00960,ko01100,ko01110,ko02010
ML10198895	88.04	88.04	89.048	C3H7NO2	[M-H]-	N-Methylglycine	Amino acids and derivatives	Amino acids and derivatives	107-97-1	B	9203.8	5249.5	9346.6	7672.1	13827	7665.1	9635.2	11916	12415	14466	12728	10568	12804	10446	16005	7543.5	14688	13822	C00213	ko00260,ko00330,ko01100
pme1987	88.05	71	89.048	C3H7NO2	[M-H]-	L-Alanine	Amino acids and derivatives	Amino acids and derivatives	56-41-7	B	3043.8	2099.9	3544.7	2974.9	3667	3631.1	4250.6	4417.6	4215.3	1197.6	5362.5	3913.6	6356.8	3311.7	3935.2	7120.7	5598.7	9644.4	C00041	ko00250,ko00270,ko00430,ko00450,ko00710,ko00970,ko00998,ko01100,ko01110,ko01200,ko01230,ko02010,ko04122
pmf0096	88.99	70.9	89.995	C2H2O4	[M-H]-	Oxalic acid	Phenolic acids	Phenolic acids	144-62-7	B	23106	23580	16032	18222	13473	25904	48881	50771	34789	31045	16377	25862	29858	28949	27629	37600	50830	36111	C00209	ko00230,ko00630,ko01100
pme2601	89	59	90.032	C3H6O3	[M-H]-	3-Hydroxypropanoic acid	Organic acids	Organic acids	503-66-2	B	9694.2	6393.5	10659	10772	10867	11730	9722.3	16799	12227	4240.8	12112	6775.6	7595.9	8028.6	5145	8369	11970	9497.8	C01013	ko00240,ko00410,ko00640,ko01100,ko01200
mws4052	102.05	56.05	101.048	C4H7NO2	[M+H]+	1-Aminocyclopropane-1-carboxylic acid	Organic acids	Organic acids	22059-21-8	A	108980	104780	105590	57084	50762	65666	149990	141630	108090	110620	120850	97226	129580	137220	171540	128580	104690	116780	C01234	ko00270,ko01100,ko01110
pme1841	103.12	86.1	102.116	C5H14N2	[M+H]+	Cadaverine	Alkaloids	Phenolamine	462-94-2	B	230170	211540	223590	155750	160880	174610	473700	481650	501450	889300	947640	1004700	423540	390090	403600	445730	446490	467890	C01672	ko00310,ko00480,ko00960,ko01100,ko01110
pme3017	104.07	58	103.063	C4H9NO2	[M+H]+	2-Aminoisobutyric acid	Organic acids	Organic acids	62-57-7	B	4071500	4215200	3791300	4511200	4281000	4142700	3265400	3598400	3782800	3755400	3760900	3941700	2341500	2363900	2347600	3444300	3625200	3410700	C03665	--
pme3033	104.07	86	103.063	C4H9NO2	[M+H]+	N,N-Dimethylglycine	Amino acids and derivatives	Amino acids and derivatives	1118-68-9	B	977160	1052900	905390	607180	664020	715450	5487300	4965800	5234600	1918500	1782000	2262200	2617500	2666600	2475200	2671000	2673900	2500500	C01026	ko00260,ko01100
pme3011	104.07	68.8	103.063	C4H9NO2	[M+H]+	γ-Aminobutyric acid	Organic acids	Organic acids	56-12-2	B	1354100	1211300	1172400	689980	755610	757300	8639700	8021600	8701100	3005900	3195400	3138600	4579800	4093600	3771300	4025000	4097600	4338700	C00334	ko00250,ko00330,ko00410,ko00650,ko00760,ko01100
pmb0484	104.1	60.1	103.091	C5H13NO	[M+H]+	Choline	Alkaloids	Alkaloids	62-49-7	A	22827000	22779000	21891000	23970000	22998000	23207000	19054000	18406000	19313000	20950000	22287000	21163000	14710000	14981000	13342000	19592000	20012000	20338000	C00114	ko00260,ko00564,ko01100,ko02010
ML10172161	103	59.01	104.011	C3H4O4	[M-H]-	Hydroxypyruvic acid	Organic acids	Organic acids	1113-60-6	B	27070	31780	20700	17478	38124	29918	29669	26123	25316	25750	34109	47039	13692	21150	28396	32663	24151	28582	C00168	ko00260,ko00630,ko01100,ko01110,ko01200
mws0576	103.04	59.1	104.047	C4H8O3	[M-H]-	3-Hydroxybutyric acid	Organic acids	Organic acids	300-85-6	B	574180	462490	332760	306610	445970	391390	383530	289780	352450	588310	432240	612240	526890	498150	516370	546650	444140	511710	C01089	ko00072,ko00650,ko01100
mws0574	103.04	57.03	104.047	C4H8O3	[M-H]-	2-Hydroxyisobutyric acid*	Organic acids	Organic acids	594-61-6	B	11590	13578	5238.7	13070	11305	14177	16426	10169	13728	24338	17703	20991	11076	10601	12545	14550	15532	16533	C21297	--
mws0206	103.04	57.03	104.047	C4H8O3	[M-H]-	2-Hydroxybutyric Acid*	Organic acids	Organic acids	3347-90-8	B	10922	12594	8050.4	10998	8713.5	10840	11591	10782	12953	18674	14813	13276	8022.9	9887.6	5997	11494	10018	13185	C05984	ko00640
pme1975	103	59	104.06	C3H4O4	[M-H]-	Malonic acid	Organic acids	Organic acids	141-82-2	B	454720	430750	346300	330130	346650	326440	435270	393290	349740	521980	387330	639890	483620	515190	514280	462930	428910	463550	C00383	ko00061,ko00240,ko00410,ko01100,ko01212
pme0010	106	60	105.043	C3H7NO3	[M+H]+	L-Serine	Amino acids and derivatives	Amino acids and derivatives	56-45-1	B	680700	775600	854180	657420	803900	870190	1729700	1686800	1412800	1084900	980180	965250	1315700	1239800	1349000	1276500	1033400	1316300	C00065	ko00260,ko00261,ko00270,ko00460,ko00600,ko00630,ko00920,ko00970,ko01100,ko01110,ko01200,ko01230,ko02010
pme0048	108.01	64	109.02	C2H7NO2S	[M-H]-	2-Aminoethanesulfinic acid	Organic acids	Organic acids	300-84-5	B	6004.9	5783.4	5170.3	5476.6	3078.8	2749.6	7467.8	6005.5	12692	9151.1	7613.3	6777.6	3074.2	5036.5	5438.6	2886.1	3899.7	3001.9	C00519	ko00430,ko01100
mws0255	112.05	95	111.043	C4H5N3O	[M+H]+	Cytosine	Nucleotides and derivatives	Nucleotides and derivatives	71-30-7	B	183140	185750	213580	173380	187510	187610	120840	94708	102940	92132	77466	91909	99969	93439	71992	137430	123070	132560	C00380	ko00240,ko01100
pme2122	112.09	95	111.08	C5H9N3	[M+H]+	Histamine	Amino acids and derivatives	Amino acids and derivatives	51-45-6	B	212990	189680	219340	181650	166280	199520	102160	131230	108450	91178	101970	100250	98357	95353	87275	141350	134920	138730	C00388	ko00340,ko01100,ko01110
pme0257	111.02	80	112.027	C4H4N2O2	[M-H]-	Uracil	Nucleotides and derivatives	Nucleotides and derivatives	66-22-8	A	94647	92339	72432	76073	85677	92123	74131	98428	65872	119580	113870	108320	149570	148970	169780	85668	107280	148730	C00106	ko00240,ko00410,ko00770,ko01100
pme0006	116.07	70.1	115.063	C5H9NO2	[M+H]+	L-Proline	Amino acids and derivatives	Amino acids and derivatives	147-85-3	A	8246300	7288400	7708600	10900000	12079000	10963000	40227000	42669000	48234000	17335000	18110000	17222000	29988000	27155000	26132000	23494000	22645000	23399000	C00148	ko00330,ko00332,ko00970,ko01100,ko01110,ko01230,ko02010
mws0376	115	71	116.011	C4H4O4	[M-H]-	Fumaric acid	Organic acids	Organic acids	110-17-8	B	171520	177700	142850	133650	99195	109920	67198	106260	85823	156240	210510	195030	162320	205650	207130	147680	157030	156540	C00122	ko00020,ko00190,ko00220,ko00250,ko00350,ko00360,ko00620,ko00650,ko00760,ko01100,ko01110,ko01200
mws0823	115.04	71	116.047	C5H8O3	[M-H]-	3-Methyl-2-Oxobutanoic acid	Organic acids	Organic acids	759-05-7	A	27031	29982	30942	26221	30341	42328	26508	32342	19353	132120	73764	113510	34918	42522	49672	40975	69316	42856	C00141	ko00280,ko00290,ko00770,ko00966,ko01100,ko01110,ko01210,ko01230
pmb1096	118.07	91	117.058	C8H7N	[M+H]+	Indole	Alkaloids	Plumerane	120-72-9	A	116870	148350	105370	140510	113260	170640	83666	91218	118190	120230	119310	145060	116160	101160	102000	116600	122230	105920	C00463	ko00380,ko00400,ko00402,ko01100,ko01110
mws0191	118.09	59	117.079	C5H11NO2	[M+H]+	Betaine	Alkaloids	Alkaloids	107-43-7	B	8133200	6821900	8160100	16639000	18708000	18911000	8171900	7488500	7056600	13506000	15536000	14595000	11761000	11875000	10375000	12689000	10795000	11079000	C00719	ko00260,ko01100,ko02010
mws0256	118.09	72.1	117.079	C5H11NO2	[M+H]+	L-Valine	Amino acids and derivatives	Amino acids and derivatives	72-18-4	A	5267600	6041300	5257800	6533700	6336900	6141700	7922600	10443000	10674000	6783400	7428600	6936900	6630000	6166700	6001400	8065100	7725500	7459500	C00183	ko00280,ko00290,ko00311,ko00460,ko00770,ko00966,ko00970,ko01100,ko01110,ko01210,ko01230,ko02010
pme0120	118.09	101	117.079	C5H11NO2	[M+H]+	5-Aminovaleric acid	Organic acids	Organic acids	660-88-8	B	28906	28627	23898	18840	25260	17303	41538	47381	51659	35786	36381	34685	41661	31938	31104	40502	46545	37854	C00431	ko00310,ko00330,ko01100
mws0192	117.02	73	118.027	C4H6O4	[M-H]-	Succinic acid	Organic acids	Organic acids	110-15-6	A	8452900	7636300	5795800	4404700	5993300	6158700	9684500	10489000	9839700	9212500	6563400	10175000	7250800	7573300	7353100	7628600	8031200	8970900	C00042	ko00020,ko00190,ko00250,ko00310,ko00350,ko00360,ko00620,ko00630,ko00640,ko00650,ko00760,ko00920,ko01100,ko01110,ko01200
pme3096	118	74	119.022	C3H5NO4	[M-H]-	Aminomalonic acid	Organic acids	Organic acids	1068-84-4	B	324680	305960	220380	170030	206610	259450	428390	408940	384190	326500	260610	377790	297240	315420	297050	270570	318650	339950	C00872	--
mws0230	120.07	74	119.058	C4H9NO3	[M+H]+	L-Threonine	Amino acids and derivatives	Amino acids and derivatives	72-19-5	A	624350	702180	704340	556210	586070	718030	1315700	1498700	1457700	993200	810420	885570	985280	1038200	1076000	1017500	990020	958010	C00188	ko00260,ko00261,ko00290,ko00860,ko00970,ko01100,ko01110,ko01230,ko02010
pmp001287	120.08	103.05	119.073	C8H9N	[M+H]+	N-Benzylmethylene isomethylamine	Alkaloids	Alkaloids	-	A	771420	784480	662470	1209000	1028400	942620	967270	1036500	1092900	779260	857330	883180	816170	832500	661520	885600	911230	878090	--	--
pme0195	120.02	62	121.02	C3H7NO2S	[M-H]-	L-Cysteine	Amino acids and derivatives	Amino acids and derivatives	52-90-4	B	18476	10096	10599	11793	12927	18930	18590	11840	22601	13511	29446	41093	36954	19825	22785	13843	21943	22032	C00097	ko00260,ko00270,ko00311,ko00332,ko00430,ko00460,ko00480,ko00730,ko00770,ko00920,ko00970,ko01100,ko01110,ko01200,ko01230,ko04122
mws0491	122.1	105	121.089	C8H11N	[M+H]+	Phenethylamine	Alkaloids	Alkaloids	64-04-0	B	54984	58431	46826	25012	25592	21598	53085	49069	54375	71990	83691	131340	1040000	943380	586880	245790	261460	202440	C05332	ko00360,ko01100
pme0241	123.04	79	122.037	C7H6O2	[M+H]+	Benzoic acid	Phenolic acids	Phenolic acids	65-85-0	B	35262	29097	43361	40486	47075	19199	19459	13415	20223	40436	36918	48253	28542	21968	20038	31281	20908	22933	C00180	ko00360,ko01100,ko01110
mws0133	123.06	80.05	122.048	C6H6N2O	[M+H]+	Nicotinamide	Others	Vitamin	98-92-0	A	36574	31756	22554	48028	49724	51807	76235	78151	100760	61131	75047	82199	62310	72383	49583	67774	49953	46086	C00153	ko00760,ko01100
pme0490	124.04	78	123.032	C6H5NO2	[M+H]+	Nicotinic acid (Vitamin B3)	Others	Vitamin	59-67-6	A	762460	652190	526830	745880	527460	513400	442980	434850	482090	561680	525330	739060	298590	288590	270740	431230	352980	459970	C00253	ko00760,ko00960,ko01100,ko01110
pme1216	122.03	78	123.032	C6H5NO2	[M-H]-	2-Picolinic acid	Organic acids	Organic acids	98-98-6	B	733480	534260	492260	401290	578380	596600	528550	619480	530150	519610	259750	529170	260200	308040	305350	466260	513180	515960	C10164	ko00380,ko01100
Lmbp000668	124.04	78.03	123.032	C6H5NO2	[M+H]+	Isonicotinic acid	Organic acids	Organic acids	55-22-1	B	840150	797250	731560	1025600	804570	897500	615870	586920	661190	647970	781350	865010	406230	409050	388820	661580	694320	791510	C07446	--
mws0236	124.01	80	125.015	C2H7NO3S	[M-H]-	2-Aminoethanesulfonic acid	Organic acids	Organic acids	107-35-7	B	40598	42753	59056	33710	44408	42547	43874	44597	50408	37780	34819	65925	34373	23923	33531	56330	39846	48090	C00245	ko00430,ko00920,ko01100,ko02010
mws0572	126.07	109	125.059	C5H7N3O	[M+H]+	5-Methylcytosine	Nucleotides and derivatives	Nucleotides and derivatives	554-01-8	B	45039	38465	38756	43809	44906	37186	32101	27972	25233	34502	30964	30318	39211	39214	41503	43010	38105	31585	C02376	ko00240,ko01100
pmp001086	127.04	97	126.032	C6H6O3	[M+H]+	5-Hydroxymethylfurfural	Phenolic acids	Phenolic acids	67-47-0	B	367280	433960	381310	311320	336290	449200	335850	390720	354890	387680	374980	364710	464260	483230	426960	392950	405000	389810	C11101	--
mws0263	128.04	82.03	129.043	C5H7NO3	[M-H]-	5-Oxo-L-Proline	Amino acids and derivatives	Amino acids and derivatives	98-79-3	A	12133	4658.3	10332	4214.2	6763	6721.8	17079	10378	15139	9571	9627	7532.5	9735.8	5799.2	6190.2	8433	8824.6	7757	C01879	ko00480,ko01100
pmb0785	130.07	103.3	129.058	C9H7N	[M+H]+	Isoquinoline	Alkaloids	Isoquinoline alkaloids	119-65-3	B	19963	16124	15670	6090.6	6391.2	5709.3	17337	17299	22309	18107	12924	14933	5366.8	6839.6	4134.9	12295	10554	11252	C06323	--
ML10181668	130.09	84.08	129.079	C6H11NO2	[M+H]+	Cycloleucine*	Amino acids and derivatives	Amino acids and derivatives	52-52-8	A	489860	610030	782290	305150	302740	327760	1053400	995580	1011300	512060	527840	658690	733020	774190	713410	672610	645880	618700	C03969	--
Rfmb319	130.09	84.08	129.079	C6H11NO2	[M+H]+	Pipecolic acid*	Amino acids and derivatives	Amino acids and derivatives	4043-87-2	A	323750	223660	251040	183120	211020	311420	349970	434860	538700	339950	294330	382940	425570	268290	259180	369870	412050	308390	C00408	ko00310,ko00960,ko01100,ko01110
Zmgn000217	129.02	85.03	130.027	C5H6O4	[M-H]-	Methylenesuccinic acid	Organic acids	Organic acids	97-65-4	A	26341	28726	27190	13437	24047	28145	13759	33887	27032	28273	25639	34611	27857	11142	13946	20689	11431	23680	C00490	ko00660,ko01100
mws0425	129.02	85	130.027	C5H6O4	[M-H]-	Citraconic acid	Organic acids	Organic acids	498-23-7	A	195900	176450	241050	178010	298170	325350	204750	281120	203960	217200	146940	244510	247490	287850	269040	265880	277040	216040	C02226	ko00290,ko00660,ko01100,ko01210
pmb0501	131.13	114.1	130.122	C5H14N4	[M+H]+	Agmatine	Alkaloids	Phenolamine	306-60-5	B	14193	13138	14283	6462.2	5125	3817.7	13659	7688.8	8228.5	7793.1	7608.9	5507.1	5930	7058.5	6799.6	8460.2	7834.5	9974.9	C00179	ko00330,ko01100
mws0216	132.07	86	131.058	C5H9NO3	[M+H]+	Trans-4-Hydroxy-L-proline	Amino acids and derivatives	Amino acids and derivatives	51-35-4	B	135270	178360	214940	108080	110260	126300	149570	174010	155210	144850	139300	138090	97307	123440	127660	135230	132880	153370	C01157	ko00330,ko01100,ko02010
mws0712	130.05	86	131.058	C5H9NO3	[M-H]-	N-Propionylglycine	Amino acids and derivatives	Amino acids and derivatives	21709-90-0	B	41073	27844	23945	30127	37719	37954	40719	34714	34758	40021	40089	64003	38322	17051	41277	50959	41541	53149	--	--
Zmpn000638	130.05	88.04	131.069	C4H9N3O2	[M-H]-	3-Guanidinopropionic acid	Organic acids	Organic acids	353-09-3	B	47098	32943	33008	39251	38007	37518	77139	68945	72904	34535	22092	31533	45488	44332	44170	42199	34458	37595	C03065	--
pmp001198	132.1	57.1	131.095	C6H13NO2	[M+H]+	6-Deoxyfagomine	Alkaloids	Alkaloids	197449-09-5	A	425420	346090	399650	323180	295460	268260	509050	410540	649370	453600	506290	497970	440460	402150	311480	428600	368970	434460	--	--
mws0258	132.1	86	131.095	C6H13NO2	[M+H]+	L-Isoleucine*	Amino acids and derivatives	Amino acids and derivatives	73-32-5	A	17689000	16938000	14818000	14718000	13962000	13571000	23264000	24591000	26608000	18665000	20954000	20834000	17810000	17491000	16108000	20183000	18146000	17410000	C00407	ko00280,ko00290,ko00460,ko00960,ko00966,ko00970,ko01100,ko01110,ko01210,ko01230,ko02010
pme0274	132.1	69	131.095	C6H13NO2	[M+H]+	6-Aminocaproic acid	Organic acids	Organic acids	60-32-2	B	163610	106690	75881	125390	143890	101240	136450	86900	222120	133130	97889	136290	124960	178280	126140	142830	217080	175940	C02378	ko01100
mws0227	132.1	86.2	131.095	C6H13NO2	[M+H]+	L-Leucine*	Amino acids and derivatives	Amino acids and derivatives	61-90-5	A	19286000	17043000	14364000	15867000	14406000	13324000	22690000	25168000	28292000	19153000	24165000	20739000	19694000	16770000	15826000	21024000	19924000	17931000	C00123	ko00280,ko00290,ko00966,ko00970,ko01100,ko01110,ko01210,ko01230,ko02010
mws0473	131.03	87.05	132.042	C5H8O4	[M-H]-	2-Methylsuccinic acid	Organic acids	Organic acids	498-21-5	A	315580	298060	238580	142550	189070	186470	446470	404610	559760	256500	224420	358120	436240	406880	396590	339050	335720	347900	--	--
pme0243	131.03	87.05	132.042	C5H8O4	[M-H]-	Glutaric acid	Organic acids	Organic acids	110-94-1	B	314470	310950	271610	192630	233430	191350	502220	535720	538090	314900	263180	421690	454330	397730	428610	292910	328590	322390	C00489	ko00071,ko00310,ko01100
Lmbn001288	131.03	87.04	132.042	C5H8O4	[M-H]-	2-Hydroxy-2-methyl-3-oxobutanoic acid*	Organic acids	Organic acids	71698-08-3	B	25133	25149	16743	16323	16928	18637	27708	19840	17879	25994	14396	35727	12231	10361	16662	21150	26560	19058	C06010	ko00290,ko00650,ko00660,ko00770,ko01100,ko01110,ko01210,ko01230
Lmbn001364	131.03	87.05	132.042	C5H8O4	[M-H]-	4-Hydroxy-2-Oxopentanoic Acid*	Organic acids	Organic acids	3318-73-8	B	24134	19239	17236	13046	12391	19840	23713	17985	19332	31507	11898	26162	19437	19073	12993	17115	15769	21252	C03589	ko00360,ko01100
Lmgn000160	131.05	70.03	132.053	C4H8N2O3	[M-H]-	3-Ureidopropionic Acid	Organic acids	Organic acids	462-88-4	A	133790	181410	197640	98074	112250	120450	280000	288280	272750	214020	243430	185850	169010	139660	146350	189650	184750	185610	C02642	ko00240,ko00410,ko00770,ko01100
mws0001	133.06	74	132.054	C4H8N2O3	[M+H]+	L-Asparagine	Amino acids and derivatives	Amino acids and derivatives	70-47-3	A	3711500	3988400	5309600	2236400	2525500	2763800	5409600	5996700	5128700	4675400	4480400	3891300	3661200	3843300	4098900	4064900	4218500	4158100	C00152	ko00250,ko00460,ko00970,ko01100,ko01110,ko01230
pmc0682	133.1	105.1	132.069	C8H8N2	[M+H]+	4-Aminoindole	Alkaloids	Plumerane	5192-23-4	B	21472	22994	30357	26385	19362	20853	15977	12570	18425	13221	12913	10701	11704	15060	12879	13629	10253	13810	--	--
mws0341	131.07	85	132.079	C6H12O3	[M-H]-	2-Hydroxyisocaproic acid	Organic acids	Organic acids	20312-37-2	A	288380	311310	220960	287000	394950	395920	272660	302910	268010	391830	338610	608730	294140	338500	307540	291690	285980	392210	C03264	--
Lmrn002746	131.07	85.07	132.079	C6H12O3	[M-H]-	2-Hydroxy-4-methylpentanoic acid	Organic acids	Organic acids	498-36-2	B	30212	32409	26986	21884	35944	29420	28273	27486	32858	47613	23319	49578	25486	26874	27877	26631	35458	38633	--	--
mws0972	131.07	85	132.079	C6H12O3	[M-H]-	6-Hydroxyhexanoic acid	Organic acids	Organic acids	1191-25-9	A	17467	22359	24610	25738	19223	14383	37949	29494	37613	37700	15961	45900	28892	15450	21406	21262	25493	21848	C06103	--
pme2527	133	116	132.09	C5H12N2O2	[M+H]+	L-Ornithine	Amino acids and derivatives	Amino acids and derivatives	70-26-8	B	383290	414270	480830	212100	205440	290320	556410	599060	478410	470770	454850	433030	417080	375630	484060	479860	440640	419840	C00077	ko00220,ko00330,ko00472,ko00480,ko01100,ko01110,ko01210,ko01230,ko02010
mws0219	132.03	88	133.038	C4H7NO4	[M-H]-	L-Aspartic Acid	Amino acids and derivatives	Amino acids and derivatives	56-84-8	A	2153300	2045200	1855300	2284200	2424500	2688900	5744900	5787100	6092600	3610900	4445300	3764100	7870600	6194400	8457800	5195500	5108600	5183700	C00049	ko00220,ko00250,ko00260,ko00261,ko00270,ko00300,ko00340,ko00410,ko00460,ko00710,ko00760,ko00770,ko00970,ko01100,ko01110,ko01200,ko01210,ko01230,ko02010
mws0275	133.01	71.01	134.022	C4H6O5	[M-H]-	L-Malic acid	Organic acids	Organic acids	97-67-6	A	11362000	10794000	9992000	10089000	13386000	15262000	15279000	12808000	14927000	17031000	12763000	17926000	15689000	16867000	15453000	13283000	13389000	13271000	C00149	ko00020,ko00620,ko00630,ko00710,ko01100,ko01110,ko01200
Zmgn000503	133.05	71.01	134.058	C5H10O4	[M-H]-	2,3-Dihydroxy-3-Methylbutanoic Acid	Organic acids	Organic acids	1756-18-9	A	1300800	1140700	938970	843800	1071900	1496200	1610500	1403000	1515600	1518200	1057900	1516400	1798600	1756100	1721700	1300800	1505100	1453600	C04039	--
pme0057	136.04	118.1	135.035	C4H9NO2S	[M+H]+	L-Homocysteine	Amino acids and derivatives	Amino acids and derivatives	6027-13-0	B	15588	7153.4	5185.9	13995	12088	16720	9429	11720	14038	6769.4	14191	8537.9	9839.6	17205	11401	15699	8432.6	12822	C00155	ko00270,ko00920,ko01100,ko01110,ko01230
pme0040	136.06	119	135.054	C5H5N5	[M+H]+	Adenine	Nucleotides and derivatives	Nucleotides and derivatives	73-24-5	A	2409500	2509200	1697200	1608500	1605500	1776600	2304500	2380200	2613700	1624600	1685000	1661100	1484300	1214800	1368200	1573500	1564200	1695800	C00147	ko00230,ko00908,ko01100
HJKP000649	136.07	91.05	135.068	C8H9NO	[M+H]+	N-benzylformamide	Alkaloids	Alkaloids	6343-54-0	B	465400	446980	458240	482150	427560	415860	652550	671230	747190	436560	673280	586030	501820	492150	432090	408570	504090	445990	C15561	--
mws0889	135.03	75.01	136.037	C4H8O5	[M-H]-	D-Threonic Acid	Others	Saccharides and Alcohols	3909-12-4	A	519220	485970	416700	467710	658190	633570	541270	426850	444120	256470	190280	244820	340380	388620	354140	425300	382310	429780	C21649	--
pme0033	137.05	119	136.039	C5H4N4O	[M+H]+	Hypoxanthine	Nucleotides and derivatives	Nucleotides and derivatives	68-94-0	B	69813	85392	74620	41817	37018	50902	80300	72676	70552	43637	43874	51717	31325	31183	28789	44028	61517	51658	C00262	ko00230,ko01100
Hmbn002174	135.05	120.02	136.053	C8H8O2	[M-H]-	4-Hydroxyacetophenone	Phenolic acids	Phenolic acids	99-93-4	A	10965	8867.1	5993.3	20327	9503.2	18096	31528	27999	30196	51973	46111	48639	17128	15880	12667	26366	33660	22274	C10700	ko01100
mws0146	138.05	78	137.048	C7H7NO2	[M+H]+	Nicotinic Acid Methyl Ester(Methyl Nicotinate)	Alkaloids	Alkaloids	93-60-7	B	1432400	1610800	1331200	1867700	869970	1367200	518520	532120	533000	809730	569910	880790	685660	609020	683440	833020	1450300	957410	--	--
pme2268	138.05	94.07	137.048	C7H7NO2	[M+H]+	Trigonelline	Alkaloids	Alkaloids	535-83-1	A	4875100	4993100	4687100	2211500	2400300	2075100	1675900	1513600	1692700	2302800	2084200	2047800	7147000	6771300	6807700	2886200	3070800	3618000	C01004	ko00760
Hmgn001653	137.02	93.04	138.032	C7H6O3	[M-H]-	Protocatechualdehyde	Phenolic acids	Phenolic acids	139-85-5	A	1456000	1262200	1047700	2051300	2420400	2218100	9172400	7704400	9082100	2720100	2116200	3114700	1879500	1895500	1871600	3145900	3317200	3612300	C16700	ko00950
mws0749	137.02	93	138.032	C7H6O3	[M-H]-	4-Hydroxybenzoic acid	Phenolic acids	Phenolic acids	99-96-7	A	1813500	1885700	1499700	2389200	3639300	3229400	14345000	11333000	11821000	3342300	3159000	4398100	2755100	2463200	2780400	4746400	5002800	5415500	C00156	ko00130,ko00790,ko01100,ko01110
Lmgn001670	137.03	108.02	138.032	C7H6O3	[M-H]-	Salicylic acid	Phenolic acids	Phenolic acids	69-72-7	A	188850	173990	108830	480270	787040	872080	562850	642890	585700	766260	548820	880070	524270	647290	506110	452050	571940	603720	C00805	ko00360,ko01100,ko01110,ko04075
mws2368	137.06	119.05	138.068	C8H10O2	[M-H]-	Tyrosol	Phenolic acids	Phenolic acids	501-94-0	B	35459	38419	29602	58384	116480	105550	91224	91217	73386	113470	106200	105590	100390	80968	93124	78637	89445	86148	C06044	ko00350,ko01100
pme2828	140	99	139.027	C6H5NO3	[M+H]+	4-Nitrophenol	Phenolic acids	Phenolic acids	100-02-7	B	540010	691190	354350	469670	367570	333570	460170	458560	431410	513680	428370	450770	619100	572290	400440	528720	483940	469510	C00870	--
pma2987	142.1	124.09	141.09	C6H11N3O	[M+H]+	Histidinol	Alkaloids	Alkaloids	501-28-0	B	5620600	5542400	5175500	6727900	7410000	6597800	3947400	4028900	5469300	8851000	10355000	9185100	5999700	5904400	5880300	5723200	5378700	5983600	C00860	ko00340,ko01100,ko01110,ko01230
pme3207	141.02	59	142.027	C6H6O4	[M-H]-	Muconic acid	Organic acids	Organic acids	1119-72-8	A	1646300	3494400	2976600	4663700	1192700	3348400	3226300	2864800	1249400	2025300	1586000	3460100	2260000	1349100	2335800	3708700	3514900	4655300	C02480	ko01100
pmb0764	144.05	113.2	143.04	C6H9NOS	[M+H]+	4-Methyl-5-thiazoleethanol	Others	Others	137-00-8	A	25052	39741	23368	30735	28340	27905	26531	38139	34350	21759	31260	36364	14293	11020	13844	23589	26141	27439	C04294	ko00730,ko01100
Rfmb320	144.1	84.08	143.095	C7H13NO2	[M+H]+	1-Methylpiperidine-2-carboxylic acid	Organic acids	Organic acids	7730-87-2	A	1490100	1471300	1219000	5145600	5287900	3642500	968720	1342600	1797400	2382100	2620200	2748100	1427900	1458000	1343600	2051800	2077600	2415200	--	--
Rfmb318	144.1	84.08	144.092	C7H14NO2+	[M]+	D-Proline betaine	Amino acids and derivatives	Amino acids and derivatives	1195-94-4	A	817730	874100	722570	3079600	3033800	2257500	610250	779700	900320	1272500	1602200	1584900	789660	821080	817000	1386300	1279200	1339100	C21514	--
mws0103	146.06	91	145.053	C9H7NO	[M+H]+	Indole-3-carboxaldehyde	Alkaloids	Plumerane	487-89-8	B	72527	72313	55313	129870	142520	153520	134340	167730	177120	83016	107210	104150	93129	78990	72848	118740	141990	94882	C08493	--
pme0295	146.08	86	145.074	C6H11NO3	[M+H]+	4-Acetamidobutyric acid	Organic acids	Organic acids	3025-96-5	B	262640	225650	216300	114210	135800	106980	248690	284290	270550	344830	287650	326430	183100	192410	194240	295760	211630	214610	C02946	ko00330,ko01100
Lmqp000427	146.08	82.07	145.074	C6H11NO3	[M+H]+	N-Methyl-Trans-4-Hydroxy-L-Proline	Amino acids and derivatives	Amino acids and derivatives	4252-82-8	B	183270	193020	170080	265620	307630	306520	194310	198810	246560	249660	258960	275850	362980	305700	247690	281380	234920	227540	--	--
mws0567	146.09	87	145.085	C5H11N3O2	[M+H]+	4-Guanidinobutyric acid	Organic acids	Organic acids	463-00-3	B	193370	210450	175510	211940	230060	206360	185120	173270	242530	185460	196120	213350	252900	187630	166830	200700	215410	225720	C01035	ko00330,ko01100
mws0208	145.05	101	146.058	C6H10O4	[M-H]-	Adipic Acid	Organic acids	Organic acids	124-04-9	A	191290	146730	121210	74829	95946	91000	195150	191240	175880	262040	178510	260240	147260	175010	166080	153210	151890	184870	C06104	ko01100
Wmzn000227	145.06	109.04	146.058	C6H10O4	[M-H]-	2,2-Dimethylsuccinic acid	Organic acids	Organic acids	597-43-3	B	3908.8	2249.4	1604.5	2588.5	3160.1	904.19	18498	10206	14421	3209	4462.1	3892.5	2951.3	3176.9	3176	5034.3	7958.3	6654	--	--
pme0193	147.08	84	146.069	C5H10N2O3	[M+H]+	L-Glutamine	Amino acids and derivatives	Amino acids and derivatives	56-85-9	A	1728900	1591400	1616700	1074100	918080	997660	2595100	2541800	3249900	1799500	1474900	1642600	1957800	1471100	1450300	1931400	1645100	1951100	C00064	ko00220,ko00230,ko00240,ko00250,ko00630,ko00750,ko00910,ko00970,ko01100,ko01230,ko02010
pme0026	147.11	84	146.106	C6H14N2O2	[M+H]+	L-Lysine	Amino acids and derivatives	Amino acids and derivatives	56-87-1	A	3825600	3939700	4316900	2324500	2180300	2563800	7651900	8095600	8655200	4161800	4219600	3963000	5258200	4530700	4033600	5222200	4724400	5244700	C00047	ko00300,ko00310,ko00780,ko00960,ko00970,ko01100,ko01110,ko01210,ko01230,ko02010
pme1691	147.13	87.2	146.118	C7H16NO2	[M+H]+	Acetylcholine	Alkaloids	Alkaloids	60-31-1	B	94288	76335	86103	124900	85896	106970	84487	83327	89420	194700	150430	198510	111290	104760	106820	85552	88863	84733	C01996	ko00564
Zmzn000113	146.05	102.06	147.053	C5H9NO4	[M-H]-	L-threo-3-Methylaspartate	Amino acids and derivatives	Amino acids and derivatives	6061-13-8	A	476720	456870	447300	327930	274830	289770	643250	614280	693480	453480	546240	413580	795140	826970	648830	506670	577970	613220	C03618	ko00630,ko00660,ko01100,ko01200
mws1050	148.06	88	147.053	C5H9NO4	[M+H]+	O-Acetylserine	Amino acids and derivatives	Amino acids and derivatives	5147-00-2	B	94427	90075	98909	89764	93426	81783	109580	100480	101630	122080	129930	116820	105060	83749	81871	91526	80048	117060	C00979	ko00270,ko00908,ko00920,ko01100,ko01110,ko01200,ko01230,ko04122
pme0014	148.06	84	147.053	C5H9NO4	[M+H]+	L-Glutamic acid	Amino acids and derivatives	Amino acids and derivatives	56-86-0	A	10025000	11362000	10516000	5294400	6746300	7223500	15738000	15155000	14675000	9138600	10239000	9918100	13327000	14690000	14311000	10932000	10260000	10032000	C00025	ko00220,ko00250,ko00330,ko00332,ko00340,ko00430,ko00480,ko00630,ko00650,ko00660,ko00860,ko00910,ko00970,ko01100,ko01110,ko01200,ko01210,ko01230,ko02010
pmp001285	149.02	65.04	148.016	C8H4O3	[M+H]+	Phthalic anhydride	Phenolic acids	Phenolic acids	85-44-9	A	213600	155280	136430	183640	215380	173700	123340	133380	186580	212340	262880	242710	215620	173770	134720	170830	190720	167130	--	--
Lmbn000216	147.03	57.03	148.037	C5H8O5	[M-H]-	3-Methylmalic acid*	Organic acids	Organic acids	152204-30-3	B	132450	117750	95209	84554	145170	114090	170840	159380	174790	181800	90608	221510	126690	101890	125630	132050	121540	141790	C06032	ko00290,ko00660,ko01100,ko01210,ko01230
pmb2826	147.03	87.1	148.037	C5H8O5	[M-H]-	L-Citramalic acid	Organic acids	Organic acids	6236-09-5	B	50779	52065	26743	28924	42921	43192	99303	55381	86727	74004	49072	65470	81118	68764	70162	55273	78061	68031	C02614	ko00660,ko01100
Zmyn000247	147.03	57.03	148.037	C5H8O5	[M-H]-	2-Hydroxyglutaric Acid*	Organic acids	Organic acids	13095-48-2	B	91946	106900	95976	100040	120800	158450	161470	178590	183590	165310	90370	228160	136730	136710	114290	158020	138050	140890	C03196	ko00310,ko01100
ML10171848	147.03	85.03	148.037	C5H8O5	[M-H]-	D-Arabinono-1,4-lactone	Others	Saccharides and Alcohols	2782-09-4	B	56851	45859	45212	41773	78234	53297	70481	75502	93875	87973	55428	87759	57224	67989	49483	78327	64978	70558	C00652	--
mws2213	147.05	77.01	148.052	C9H8O2	[M-H]-	Cinnamic acid	Phenolic acids	Phenolic acids	140-10-3	B	18761	19359	13046	9059.1	10411	16004	30764	24953	28419	21957	13821	22000	35438	31318	29877	13429	23505	22563	C00423	ko00130,ko00360,ko00940,ko00998,ko01100,ko01110
Lmgp000796	150.06	61.01	149.048	C8H7NO2	[M+H]+	4-Hydroxymandelonitrile	Alkaloids	Alkaloids	13093-65-7	B	310130	296960	247900	269100	231360	211930	666190	705550	970290	461210	566090	528050	671910	537570	389380	460770	436430	468400	C00650	--
pme1210	150.06	61	149.051	C5H11NO2S	[M+H]+	L-Methionine	Amino acids and derivatives	Amino acids and derivatives	63-68-3	A	319400	248490	253200	241960	214070	145240	583410	533430	609140	481110	572480	652340	585370	597770	431180	475710	492170	432570	C00073	ko00270,ko00966,ko00970,ko01100,ko01110,ko01210,ko01230
mws1499	149.05	59.01	150.053	C5H10O5	[M-H]-	D-Arabinose	Others	Saccharides and Alcohols	10323-20-3	B	35487	45432	45549	45386	28400	39477	21029	24173	24704	26713	17871	34957	34305	20685	21667	37324	21993	26358	C00216	--
Zmgn000173	149.05	75.01	150.053	C5H10O5	[M-H]-	D-Ribose	Others	Saccharides and Alcohols	50-69-1	B	22488	20573	10626	7070.8	16155	13270	38109	33314	41847	20689	14622	12499	11602	13573	13444	34854	16236	25842	C00121	ko00030,ko01100,ko02010
pmf0420	149.06	74.9	150.068	C9H10O2	[M-H]-	Benzyl acetate	Organic acids	Organic acids	140-11-4	B	987660	775550	628550	552500	828330	958930	976100	876290	962020	1050500	859370	1299000	1112000	1021900	1112400	691860	758670	828880	C15513	--
pme0183	152.06	135	151.049	C5H5N5O	[M+H]+	Isoguanine	Nucleotides and derivatives	Nucleotides and derivatives	3373-53-3	A	90765	86399	46264	57045	60126	48293	62100	58144	74316	66028	84827	75299	35644	57660	62647	74420	61209	81753	--	--
pme1109	152.06	135	151.049	C5H5N5O	[M+H]+	Guanine	Nucleotides and derivatives	Nucleotides and derivatives	73-40-5	A	682220	650740	651900	242520	162810	190270	494450	599390	641850	409560	389630	467300	331130	312490	233770	424140	414290	403320	C00242	ko00230,ko01100
pme0256	151.03	151	152.033	C5H4N4O2	[M-H]-	Xanthine	Nucleotides and derivatives	Nucleotides and derivatives	69-89-6	A	189330	200420	150720	113680	174650	131490	151360	208360	75549	114590	89219	110650	89662	86544	69373	137310	144330	96322	C00385	ko00230,ko00232,ko01100,ko01110
mws0458	151.04	136	152.047	C8H8O3	[M-H]-	Vanillin	Phenolic acids	Phenolic acids	121-33-5	A	65501	95863	54612	236820	257390	355830	372240	321300	352920	538660	445730	492080	384940	382110	362430	281540	316140	336670	C00755	ko00998,ko01100,ko01110
Zmyn002323	151.04	107.05	152.047	C8H8O3	[M-H]-	2-Hydroxyphenylacetic acid	Organic acids	Organic acids	614-75-5	B	37569	32744	24275	17060	5987.4	24186	28599	37101	55480	55530	26783	74232	7868.1	34195	24398	13053	28642	35817	C05852	ko00360,ko01100
mws0182	151.04	106.9	152.047	C8H8O3	[M-H]-	p-Hydroxyphenyl acetic acid	Phenolic acids	Phenolic acids	156-38-7	A	62076	56103	51043	39737	48729	50903	84266	58868	81423	30617	21652	35100	36576	21763	46655	47117	35971	54605	C00642	ko00350,ko00360,ko01100
mws0437	151.06	71	152.068	C5H12O5	[M-H]-	D-Arabitol*	Others	Saccharides and Alcohols	488-82-4	B	158060	147990	151810	120020	114090	132940	76409	76142	82815	312030	402550	350250	162810	149180	144030	156720	162330	144410	C01904	ko00040,ko01100
mws0213	151.06	71	152.068	C5H12O5	[M-H]-	Ribitol*	Others	Saccharides and Alcohols	488-81-3	B	128940	122960	146010	92290	96609	115520	85359	100390	105370	300390	337450	293770	147250	166150	136380	149810	183890	185950	C00474	ko00040,ko00740,ko01100
pme0513	151.06	59	152.068	C5H12O5	[M-H]-	Xylitol	Others	Saccharides and Alcohols	87-99-0	B	119000	105820	123120	83194	101830	83522	73793	69614	89099	243900	288000	241060	92497	143790	121130	131230	138980	140060	C00379	ko00040,ko01100,ko02010
mws4002	154.09	137	153.079	C8H11NO2	[M+H]+	Dopamine	Alkaloids	Alkaloids	51-61-6	B	16964	19518	13196	8864.2	15883	11429	14620	20167	17855	11971	14633	12196	14944	6699.8	10088	14524	12983	17282	C03758	ko00350,ko00950,ko00965,ko01100,ko01110
mws0180	153.02	109.03	154.027	C7H6O4	[M-H]-	2,5-Dihydroxybenzoic acid; Gentisic Acid*	Phenolic acids	Phenolic acids	490-79-9	A	7640100	7254200	6068100	8292100	14242000	14066000	8594100	8848800	7616000	7777200	5238000	8203200	7730600	7583300	7580200	7781600	7977200	9746100	C00628	ko00350,ko01100
mws0885	153.02	109.03	154.027	C7H6O4	[M-H]-	2,4-Dihydroxybenzoic acid	Phenolic acids	Phenolic acids	89-86-1	B	14436000	13519000	11506000	18135000	25647000	25191000	15684000	17443000	15356000	15970000	10862000	16332000	14421000	14554000	15367000	15497000	17462000	17654000	--	--
mws0183	153.02	109.03	154.027	C7H6O4	[M-H]-	3,4-Dihydroxybenzoic acid (Protocatechuic acid)*	Phenolic acids	Phenolic acids	99-50-3	A	16493000	15074000	12428000	19501000	27801000	27112000	18200000	17895000	17209000	16669000	11452000	18442000	16203000	14412000	15709000	16389000	17468000	21231000	C00230	ko01100,ko01110
mws0254	156.08	110	155.069	C6H9N3O2	[M+H]+	L-Histidine	Amino acids and derivatives	Amino acids and derivatives	71-00-1	A	2027500	1981900	1973300	1651300	1835000	1917900	3168300	2959300	3149600	2958300	3042800	3163600	2807100	2731400	2402400	2613200	2279300	2473700	C00135	ko00340,ko00410,ko00970,ko01100,ko01110,ko01230,ko02010
pmf0174	157.16	157.2	158.167	C10H22O	[M-H]-	1-Decanol	Others	Saccharides and Alcohols	112-30-1	B	736520	858920	695180	989160	1363300	1352100	1558500	1442000	1521400	2176400	1706600	2256000	1644700	1682700	1651500	1592200	1845400	1986900	C01633	--
Lmbn001467	158.08	116.07	159.09	C7H13NO3	[M-H]-	5-Acetamidopentanoic Acid	Organic acids	Organic acids	1072-10-2	B	29002	16490	19041	18342	18426	25916	23580	22586	19763	33806	18990	37257	16033	14879	16524	25503	27098	25276	C03087	ko00310,ko01100
mws0005	161.11	144	160.1	C10H12N2	[M+H]+	Tryptamine	Alkaloids	Plumerane	61-54-1	B	129210	116770	148860	85110	71947	65016	43790	79591	75743	53054	78765	67344	39374	27200	37960	83981	77777	47119	C00398	ko00380,ko00901,ko01100,ko01110
mws1417	160.04	116	161.048	C9H7NO2	[M-H]-	Indole-3-carboxylic acid	Alkaloids	Plumerane	771-50-6	B	353760	347110	279320	164520	208930	195010	397690	392270	394610	218280	181430	265040	242870	216960	278970	270740	284410	298960	C19837	--
pme3382	160.06	98	161.069	C6H11NO4	[M-H]-	N-Acetyl-L-threonine	Amino acids and derivatives	Amino acids and derivatives	17093-74-2	B	51570	66589	64562	48090	62883	52045	109560	97568	112770	69638	52859	80669	55417	65074	63137	46426	50196	71877	--	--
mws1346	162.08	98	161.069	C6H11NO4	[M+H]+	DL-2-Aminoadipic acid	Alkaloids	Alkaloids	542-32-5	B	256140	241350	232710	223790	216930	180540	617780	595780	679210	359760	464850	422420	394870	347480	313270	468220	402920	429310	C00956	ko00300,ko00310,ko00311,ko01100,ko01110,ko01210,ko01230
pme2914	161.05	99	162.053	C6H10O5	[M-H]-	3-Hydroxy-3-methylpentane-1,5-dioic acid	Amino acids and derivatives	Amino acids and derivatives	503-49-1	A	504090	528640	372570	265120	381840	373040	1555200	1495600	1727300	1356100	868180	1454400	1245300	1068900	927130	996760	1003600	876560	C03761	--
pmf0440	163.08	91.1	162.068	C10H10O2	[M+H]+	4-MethoxycinnaMaldehyde	Phenolic acids	Phenolic acids	1963-36-6	B	43995	46014	44426	42731	51452	46392	32560	41101	41499	55001	47313	50907	37666	53999	47813	47012	49859	39888	C10475	--
pme2758	162.04	144	163.048	C5H9NO5	[M-H]-	4-Hydroxy-L-glutamic acid	Amino acids and derivatives	Amino acids and derivatives	3913-68-6	B	26646	29507	25527	21839	10427	23957	15388	14540	17010	12764	14800	15710	15591	21332	30798	15703	34596	20698	C03079	--
Lmbp000123	164.07	56.05	163.067	C6H13NO2S	[M+H]+	L-Homomethionine	Amino acids and derivatives	Amino acids and derivatives	25148-30-5	A	9875.5	5998.4	11154	14682	9346.1	10861	9376.9	11500	11930	7925.4	8752.1	12037	12018	12264	17305	15364	11371	12080	C17213	ko00966,ko01110,ko01210
mws0159	163.04	91	164.047	C9H8O3	[M-H]-	Phenylpyruvic acid	Organic acids	Organic acids	156-06-9	B	51805	67270	32045	34158	89747	51797	42488	64988	62890	48898	38926	47740	46489	40681	41673	43347	40145	33100	C00166	ko00360,ko00400,ko00960,ko01100,ko01110,ko01210,ko01230
Lmbn002739	163.04	119.05	164.047	C9H8O3	[M-H]-	3-Hydroxycinnamic Acid	Phenolic acids	Phenolic acids	14755-02-3	B	610470	545660	564800	566850	820660	847940	686560	487500	553920	505580	420760	652560	457710	539350	600200	585460	720020	734510	C12621	ko00360,ko01100
pme1439	165.05	119	164.047	C9H8O3	[M+H]+	p-Coumaric acid	Phenolic acids	Phenolic acids	501-98-4	A	179340	333920	207180	276580	253450	511490	199720	141340	280180	154860	251870	224530	172020	176730	136740	180760	215390	187270	C00811	ko00130,ko00350,ko00940,ko00950,ko00998,ko01100,ko01110
pme2529	163.2	101	164.068	C6H12O5	[M-H]-	1,5-Anhydro-D-glucitol	Others	Saccharides and Alcohols	154-58-5	B	45406	36946	33547	14072	34394	26989	33908	26280	35710	33895	16053	32138	18126	24160	25763	29348	30677	31436	C07326	--
mws1595	163.06	118.6	164.068	C6H12O5	[M-H]-	D-Fucose	Others	Saccharides and Alcohols	3615-37-0	B	32079	17098	26678	8182.3	14870	13715	25063	16636	18767	33724	15528	10437	12200	17655	19643	26426	15580	21731	C01018	--
pme3083	164.04	120	165.043	C8H7NO3	[M-H]-	2-(Formylamino)benzoic acid	Phenolic acids	Phenolic acids	3342-77-6	B	522970	545870	481550	443280	661750	533820	652200	566300	539290	538040	429890	559450	503510	387660	412230	511130	558660	494530	C05653	ko00380,ko01100
pme3968	166.07	149.05	165.065	C6H7N5O	[M+H]+	7-Methylguanine	Nucleotides and derivatives	Nucleotides and derivatives	578-76-7	B	11976	14655	10872	8855.9	4931.2	6144.1	11411	9004.2	13950	10843	6047.3	8629.4	3702.4	5912.8	3455	13302	5545.9	12721	C02242	--
pme0021	166.09	120.08	165.07	C9H11NO2	[M+H]+	L-Phenylalanine	Amino acids and derivatives	Amino acids and derivatives	63-91-2	A	27787000	24049000	23912000	30719000	30080000	29195000	25672000	32439000	32870000	22771000	27977000	27630000	25501000	27270000	24422000	26843000	27258000	28585000	C00079	ko00360,ko00400,ko00460,ko00940,ko00960,ko00966,ko00970,ko00998,ko01100,ko01110,ko01210,ko01230,ko02010
pme0281	165.02	121.03	166.027	C8H6O4	[M-H]-	Terephthalic acid	Phenolic acids	Phenolic acids	100-21-0	A	55447	70840	56904	117350	131880	218570	186850	195370	137910	96678	47353	105130	61336	77666	105860	101000	154090	118590	C06337	ko01100
pmc0274	167.1	121.1	166.031	C6H6N4S	[M+H]+	6-Methylmercaptopurine	Nucleotides and derivatives	Nucleotides and derivatives	50-66-8	B	1713000	1783800	1468100	2103700	2030400	1977100	1765300	2243700	2257500	1627800	2052300	1905900	1639200	1719800	1669900	1855500	1553700	1903800	C16614	--
mws0344	165.04	75	166.048	C5H10O6	[M-H]-	D-Xylonic acid	Organic acids	Organic acids	526-91-0	A	3198900	2954700	3161500	2242000	3372800	2752800	2801400	2877200	2731900	2312100	2562400	3135300	2501500	2512300	2512800	2735500	2620800	2629900	C00502	ko00040,ko01100
mws0467	165.06	119.05	166.063	C9H10O3	[M-H]-	3-(4-Hydroxyphenyl)-propionic acid	Phenolic acids	Phenolic acids	501-97-3	B	31521	67374	58255	86825	90707	82950	26752	37329	46982	38682	29307	38655	47029	32735	32437	38808	33085	46633	C01744	--
Lmrn003000	165.06	103.06	166.063	C9H10O3	[M-H]-	2-Hydroxy-3-phenylpropanoic acid	Organic acids	Organic acids	7326-19-4	B	22113	28085	27567	51212	74362	59344	11374	12339	9601.7	20070	17071	12582	18575	17771	17666	23152	29766	27879	C05607	ko00360,ko00960,ko01100
pmn001681	165.09	149.06	166.099	C10H14O2	[M-H]-	1-(4-Methoxyphenyl)-1-propanol	Phenolic acids	Phenolic acids	5349-60-0	B	90222	73291	60573	47005	72450	69509	114900	106050	87395	92821	71379	102510	89760	99114	105360	69850	81237	83741	--	--
NK10253223	168.06	94.06	167.058	C8H9NO3	[M+H]+	2-Amino-3-methoxybenzoic acid	Phenolic acids	Phenolic acids	3177-80-8	B	52007	55515	22228	31445	33208	27558	30135	20660	43271	39579	40813	25499	39595	34300	30513	28201	31122	39444	C05831	ko00380
Zmjp000624	168.06	150.05	167.058	C8H9NO3	[M+H]+	Pyridoxal	Others	Vitamin	66-72-8	B	58499	70040	44220	36670	50954	35668	31787	42225	53355	47385	46947	42228	46554	55580	40943	46623	42784	54814	C00250	ko00750,ko01100
mws2125	166.98	78.7	167.982	C3H5O6P	[M-H]-	Phosphoenolpyruvate	Organic acids	Organic acids	138-08-9	B	7342.6	10848	16751	16523	24687	32997	12055	9961.9	9546.5	13471	12470	4653.5	19592	7399.4	5711.3	11638	24557	13625	C00074	ko00010,ko00020,ko00400,ko00440,ko00620,ko00710,ko00998,ko01100,ko01110,ko01200,ko01230
Zmjn002583	167.03	123.05	168.042	C8H8O4	[M-H]-	2',4',6'-Trihydroxyacetophenone	Phenolic acids	Phenolic acids	480-66-0	B	46650	32717	30398	31127	36090	38889	135370	119380	113860	130310	131640	203500	19196	20503	23542	70105	65996	75227	C21895	--
pme1292	167.1	123.04	168.042	C8H8O4	[M-H]-	Homogentisic acid	Phenolic acids	Phenolic acids	451-13-8	B	82462	80719	92475	300660	492770	489800	336200	375800	306270	368780	207010	401060	365910	379350	328730	250040	315070	326150	C00544	ko00130,ko00350,ko01100
mws0028	167.03	108.02	168.042	C8H8O4	[M-H]-	Vanillic acid	Phenolic acids	Phenolic acids	121-34-6	A	124640	206270	150460	178040	257230	230060	283480	285040	283210	245130	184900	283160	242020	213050	223830	219990	253970	240760	C06672	--
Lmmp003042	169.05	123.04	168.042	C8H8O4	[M+H]+	Protocatechuic Acid Methyl Ester	Phenolic acids	Phenolic acids	2150-43-8	B	22041	14268	24535	25271	38507	27738	52245	31490	16043	32231	29975	29002	25275	35077	23937	43448	40961	26915	--	--
pme2598	167.03	123.04	168.042	C8H8O4	[M-H]-	3,4-Dihydroxybenzeneacetic acid	Phenolic acids	Phenolic acids	102-32-9	B	92071	92085	61452	269040	364560	483860	284960	258610	251820	330360	233880	362100	279350	314720	289170	239880	255210	304960	C01161	ko00350,ko01100
Hmbp001276	169.05	65.03	168.042	C8H8O4	[M+H]+	Gallacetophenone	Phenolic acids	Phenolic acids	528-21-2	B	30695	35948	46892	95517	64974	81023	105930	77615	99471	49532	31721	39957	84641	78999	27946	78079	56162	66194	--	--
pme1383	170.08	134.1	169.074	C8H11NO3	[M+H]+	Pyridoxine	Others	Vitamin	65-23-6	A	792590	658710	639170	213280	160220	150770	340080	319190	386320	505600	559120	510180	617750	597530	561490	386970	465050	404020	C00314	ko00750,ko01100
pme0181	170.09	124	169.085	C7H11N3O2	[M+H]+	3-Methyl-L-Histidine	Amino acids and derivatives	Amino acids and derivatives	368-16-1	A	16680	13585	18363	16790	24155	19463	12591	18303	17964	29464	32263	33211	17770	17773	10845	24613	21201	15575	C01152	ko00340,ko01100
Zmzn002460	171.04	127.05	172.052	C11H8O2	[M-H]-	1-Naphthoic acid	Organic acids	Organic acids	86-55-5	B	19620	25105	16240	18892	18751	20503	14842	13056	8784.9	12267	16717	16876	19356	15762	21898	18397	16129	13953	C14091	--
Lmbn003524	171.1	99.08	172.11	C9H16O3	[M-H]-	9-Oxononanoic acid	Organic acids	Organic acids	2553-17-5	B	9811.6	12775	14330	6198.8	7294	10878	33077	31923	32896	37060	34847	38028	17978	12324	18793	17608	24332	23648	C16322	ko00592,ko01110
pme3009	175.02	99	174.016	C6H6O6	[M+H]+	Trans-Citridic acid	Organic acids	Organic acids	4023-65-8	B	95887	71495	74544	162060	216970	183610	45321	40176	56153	59290	66718	67327	68902	58789	73083	40908	60364	59478	C02341	ko00660,ko01100
mws0242	173.08	111	174.089	C8H14O4	[M-H]-	Suberic Acid	Organic acids	Organic acids	505-48-6	A	39611	29772	44528	35814	28967	31578	61672	45854	44894	62920	64675	69784	32588	42082	31425	39080	48087	37989	C08278	--
Zmyn000155	173.11	131.08	174.1	C7H14N2O3	[M-H]-	N-α-Acetyl-L-ornithine	Amino acids and derivatives	Amino acids and derivatives	6205-08-9	B	312480	333740	290220	127380	140250	142420	451860	507580	611720	279290	267400	252010	452350	362700	310130	302820	344050	292260	C00437	ko00220,ko01100,ko01110,ko01210,ko01230
mws0260	175.12	116	174.112	C6H14N4O2	[M+H]+	L-Arginine	Amino acids and derivatives	Amino acids and derivatives	74-79-3	A	2378000	1912800	2177500	1021500	1094300	1081300	4021800	3710800	4547000	2304800	2007600	2236800	3634700	2660400	2369800	2355800	2448200	2561000	C00062	ko00220,ko00261,ko00330,ko00472,ko00970,ko01100,ko01110,ko01230,ko02010
pme2559	174.04	88	175.048	C6H9NO5	[M-H]-	N-Acetyl-L-Aspartic Acid	Amino acids and derivatives	Amino acids and derivatives	997-55-7	B	16589	12595	13225	9715.4	14118	7248	47144	51787	62071	25622	14057	21885	20074	17186	18930	26364	19666	26530	C01042	ko00250,ko01100
pme1651	176.1	130.1	175.063	C10H9NO2	[M+H]+	Indole 3-acetic acid (IAA)	Alkaloids	Plumerane	87-51-4	B	753910	726700	527900	201260	254190	198870	554490	617590	690490	522160	466460	607870	204770	239770	170310	480670	389580	420000	C00954	ko00380,ko01100,ko04075
pme0008	176.1	113	175.096	C6H13N3O3	[M+H]+	L-Citrulline	Amino acids and derivatives	Amino acids and derivatives	372-75-8	A	75973	53704	59014	61240	40378	62204	205720	202380	230270	155070	187790	187730	262140	203810	202120	137130	131840	124900	C00327	ko00220,ko01100,ko01110,ko01230
Zmgn001448	175.06	115.04	176.068	C7H12O5	[M-H]-	2-Propylmalic Acid*	Organic acids	Organic acids	-	B	27033	16332	15213	15876	23604	20866	18650	16818	17828	38576	21953	27681	19978	18019	15097	19594	29334	34097	C05994	ko00620
pmb3101	175.06	115	176.068	C7H12O5	[M-H]-	2-Isopropylmalic Acid	Organic acids	Organic acids	49601-06-1	A	28476	31092	15485	17853	21654	20975	21763	11969	25739	47181	26792	43101	16069	23467	18166	16663	31798	30297	C02504	ko00290,ko00620,ko01100,ko01110,ko01210,ko01230
Lmbn001754	175.06	115.04	176.068	C7H12O5	[M-H]-	3-Isopropylmalic Acid*	Organic acids	Organic acids	921-28-8	B	21453	19119	13828	12274	23760	20986	20164	9900.8	12899	21304	26394	31791	20973	14100	17163	14747	22926	32121	C04411	ko00290,ko01100,ko01110,ko01210,ko01230
pme2024	177.1	160	176.095	C10H12N2O	[M+H]+	Serotonin*	Alkaloids	Plumerane	50-67-9	A	32510	47972	55189	40389	44829	77977	216650	172570	200870	30524	53541	39790	45988	65834	43701	56006	64545	75395	C00780	ko00380,ko01100
pmb0774	177.1	160.3	176.095	C10H12N2O	[M+H]+	N-Hydroxytryptamine*	Alkaloids	Phenolamine	-	A	44671	24615	40437	45424	38792	42930	143290	96105	158440	14679	38174	30415	50702	40127	28730	40555	45636	39002	C17203	ko00380,ko01100
Hmsp003093	179.03	77.04	178.027	C9H6O4	[M+H]+	3,7-Dihydroxychromen-4-one	Others	Others	-	B	64052	37524	43782	32376	41252	76381	34423	33799	58666	68847	60073	53232	36296	28930	30388	37279	23106	56927	--	--
mws1013	177.02	133.2	178.027	C9H6O4	[M-H]-	Esculetin	Lignans and Coumarins	Coumarins	305-01-1	A	1453100	1502000	1281000	1650800	1544400	1561300	907480	923540	983920	1284000	1077700	1505800	1842300	1910400	1747100	1347200	1689800	1660500	C09263	--
pmf0367	177.02	88.9	178.027	C9H6O4	[M-H]-	5,7-Dihydroxychromone	Others	Others	31721-94-5	B	84869	93545	55035	56342	40842	42244	110690	103880	111690	253440	175970	272720	196640	205080	202130	125030	133440	144080	C09001	--
pme1021	177.14	99	178.048	C6H10O6	[M-H]-	D-Glucono-1,5-lactone	Others	Saccharides and Alcohols	90-80-2	B	4776.7	3881.1	2439.2	13614	13243	8657.8	13199	5962.9	11967	7300	4015.3	9902.5	5491.4	9846.5	10469	9875.1	14960	9634	C00198	ko00030,ko01100,ko01110,ko01200
mws1195	179.07	147.1	178.063	C10H10O3	[M+H]+	p-Coumaric acid methyl ester*	Phenolic acids	Phenolic acids	3943-97-3	A	131510	164140	117120	201720	169440	161370	90809	108600	113290	110570	162560	195240	126530	106530	78220	126420	114870	107840	--	--
pmb2795	177	145	178.063	C10H10O3	[M-H]-	4-Methoxycinnamic acid*	Phenolic acids	Phenolic acids	830-09-1	A	69018	97041	57279	79415	103030	103730	76010	77202	65653	78306	75844	113110	77686	73127	70410	76514	84865	92332	--	--
pmb0786	180.09	163.06	179.079	C6H13NO5	[M+H]+	D-Glucosamine	Others	Saccharides and Alcohols	3416-24-8	B	209490	201550	195260	176920	208200	215690	233780	239160	334020	201830	247800	229350	280280	232480	362700	213780	304800	257900	C00329	ko00520,ko01100
mws2212	179.03	135.05	180.042	C9H8O4	[M-H]-	Caffeic acid	Phenolic acids	Phenolic acids	331-39-5	A	39666000	35721000	32831000	36953000	39166000	43023000	26017000	24909000	26130000	28192000	22334000	33896000	39458000	38028000	37783000	32775000	33580000	36247000	C01197	ko00940,ko01100,ko01110
mws4170	179.06	59.01	180.063	C6H12O6	[M-H]-	D-Glucose*	Others	Saccharides and Alcohols	14431-43-7	A	1135900	1188700	1139000	1099100	1066400	729380	730200	905930	714470	539000	738920	569290	869510	791130	841310	934620	1302100	817460	C00031	ko00010,ko00030,ko00052,ko00500,ko00520,ko00901,ko01100,ko01110,ko02010
pme0516	179.06	87	180.063	C6H12O6	[M-H]-	Inositol	Others	Saccharides and Alcohols	87-89-8	B	383630	446870	385950	266970	276680	333200	248310	241970	269070	354600	277820	339900	340130	259930	325460	291180	328890	286890	C00137	ko00052,ko00053,ko00562,ko01100,ko01110,ko02010,ko04070
pmf0138	179.06	59	180.063	C6H12O6	[M-H]-	D-Mannose*	Others	Saccharides and Alcohols	3458-28-4	A	1417900	1827500	1325100	1531500	1798000	1033300	1192200	1125200	1255100	986260	1098800	904560	819790	1136300	844330	1335900	1521400	1420400	C00159	ko00051,ko00052,ko00520,ko01100,ko02010
mws1164	179.06	59.01	180.063	C6H12O6	[M-H]-	D-Fructose*	Others	Saccharides and Alcohols	7660-25-5	A	1412200	1201000	1225100	1197000	1286400	1378400	1208900	1553600	1149500	966390	961590	727290	1024200	1153600	1077300	1118500	1187400	1261500	C05003	--
pmf0139	179.06	59	180.063	C6H12O6	[M-H]-	D-Galactose*	Others	Saccharides and Alcohols	59-23-4	A	632050	848630	740210	741100	664160	613800	399810	524570	550930	492740	369690	403850	569450	577330	557800	641390	628590	680320	C00124	ko00052,ko01100
mws0250	182.08	136.1	181.074	C9H11NO3	[M+H]+	L-Tyrosine	Amino acids and derivatives	Amino acids and derivatives	60-18-4	A	9803600	8250800	8962200	10446000	9634500	9596500	11749000	9825000	12663000	9892500	12732000	9925800	11411000	9540800	9310600	10370000	8943100	10525000	C00082	ko00130,ko00261,ko00350,ko00360,ko00400,ko00460,ko00730,ko00940,ko00950,ko00965,ko00966,ko00970,ko00998,ko01100,ko01110,ko01210,ko01230
Hmtn001288	181.05	135.04	182.058	C9H10O4	[M-H]-	Methyl 2,4-dihydroxyphenylacetate	Phenolic acids	Phenolic acids	67828-42-6	B	65455	60123	45819	46792	76591	64654	48002	50556	57794	31050	22008	31388	27320	41816	49472	53214	63150	53468	--	--
mws1350	181.05	151	182.058	C9H10O4	[M-H]-	Syringaldehyde; 4-Hydroxy-3,5-Dimethoxybenzaldehyde	Phenolic acids	Phenolic acids	134-96-3	A	8447.3	4852.5	11568	7969.7	23251	24645	18609	27958	10306	24650	21272	13738	24645	8424	24066	7820.4	9573.3	10484	--	--
Hmcn006267	181.05	107.01	182.058	C9H10O4	[M-H]-	2,6-Dimethoxybenzoic acid	Phenolic acids	Phenolic acids	1466-76-8	B	7803.1	6512.5	5744.9	8003.6	10938	9021.9	4268.3	7987.1	8005.9	3170.6	7294.1	6763.5	10407	10312	8386.4	8478.9	8290.9	8687.4	--	--
mws1155	181.07	101.02	182.079	C6H14O6	[M-H]-	D-Mannitol*	Others	Saccharides and Alcohols	69-65-8	A	222970	202580	199950	213910	262100	261940	278320	328590	334350	451750	396710	496290	313920	269140	303690	315640	304210	306550	C00392	ko00051,ko01100,ko02010
mws0214	181.07	71	182.079	C6H14O6	[M-H]-	D-Sorbitol	Others	Saccharides and Alcohols	50-70-4	A	588440	610090	609710	653150	746530	788100	806790	1118700	969440	1463500	1403500	1556800	742650	830320	1060200	950290	941740	962180	C00794	ko00051,ko00052,ko01100,ko02010
pme2237	181.07	101	182.079	C6H14O6	[M-H]-	Dulcitol*	Others	Saccharides and Alcohols	608-66-2	A	895060	876480	910210	955060	1221800	1125500	1299300	1312900	1329700	2158100	1797600	2008200	1251800	1107900	1411400	1457000	1559300	1479400	C01697	ko00052,ko01100
pme2596	184.06	148	183.053	C8H9NO4	[M+H]+	4-Pyridoxic acid	Others	Vitamin	82-82-6	A	1051900	953010	874370	1596700	1477500	1330800	533910	523680	489750	550480	586170	608810	607250	572590	570530	823710	672440	798730	C00847	ko00750,ko01100
pmb1754	184	125	184.073	C5H15NO4P+	[M]+	O-Phosphocholine	Alkaloids	Alkaloids	107-73-3	B	816280	623170	694760	625640	596160	551550	222240	230510	246430	420430	397840	457970	244560	194090	195870	447210	414490	400420	C00588	ko00564,ko01100
mws0752	185.15	185.16	186.162	C11H22O2	[M-H]-	Undecylic Acid	Lipids	Free fatty acids	112-37-8	A	92397	99053	124040	120010	178260	167540	145120	141030	185600	178980	174860	220120	173120	181650	186630	134540	203830	191170	C17715	--
Hmmp001310	188.07	118.07	187.063	C11H9NO2	[M+H]+	3-Indoleacrylic acid	Alkaloids	Alkaloids	1204-06-4	B	3729400	3643000	3226200	5116100	4938100	3873100	3397300	3045600	5631600	3131000	3348700	3671600	3029800	3259600	3484100	2535300	4820900	3462000	C21283	--
pme0137	187.07	125	188.08	C7H12N2O4	[M-H]-	N-Acetyl-L-Glutamine	Amino acids and derivatives	Amino acids and derivatives	2490-97-3	B	127860	96850	102380	318580	339190	348140	134280	111430	164150	87000	111290	101430	122370	119530	99936	123580	182310	160220	--	--
mws0237	187.1	125	188.105	C9H16O4	[M-H]-	Azelaic acid	Organic acids	Organic acids	123-99-9	A	4127800	4086500	3485000	3021400	3782900	3511300	6327400	5358600	5941900	8428800	6509900	8184500	5133600	4001900	4774400	5166700	5245100	5299200	C08261	--
mws0736	189.12	86	188.116	C8H16N2O3	[M+H]+	N-Glycyl-L-leucine	Amino acids and derivatives	Amino acids and derivatives	869-19-2	A	20562	24739	18129	36953	26539	26899	12927	39535	41703	16903	17192	37894	30562	29837	14778	22449	27513	34780	C02155	--
pme0122	189.12	126	188.116	C8H16N2O3	[M+H]+	N6-Acetyl-L-lysine	Amino acids and derivatives	Amino acids and derivatives	692-04-6	B	109050	102670	60137	42931	45518	54101	224050	253910	301840	111760	139070	86004	199950	129660	124460	143880	123960	118110	C02727	ko00310,ko01100
pme3388	189.13	144	188.127	C7H16N4O2	[M+H]+	Homoarginine	Amino acids and derivatives	Amino acids and derivatives	156-86-5	B	40593	36383	39868	38233	33232	29622	48725	61538	68349	25845	26342	23130	38868	37494	37848	37248	46336	36448	C01924	--
Zmjp000182	189.13	70.07	188.127	C7H16N4O2	[M+H]+	N-Monomethyl-L-arginine	Amino acids and derivatives	Amino acids and derivatives	17035-90-4	A	95801	106640	102340	30495	31439	27391	161480	164250	175910	69639	67941	60232	148220	108860	126310	106970	82863	93449	C03884	--
pmf0348	187.13	97	188.141	C10H20O3	[M-H]-	2,6-Dimethyl-7-octene-2,3,6-triol	Others	Saccharides and Alcohols	73815-21-1	B	380710	488780	408680	292890	401780	425410	759520	681770	775320	912670	674830	942800	591720	511990	527410	548830	594150	607520	--	--
pme0075	188.06	128	189.064	C7H11NO5	[M-H]-	N-Acetyl-L-glutamic acid	Amino acids and derivatives	Amino acids and derivatives	1188-37-0	B	1832200	2024000	1521300	20034	42495	34570	76920	92644	95084	43128	47166	33829	66019	68887	48712	435040	434980	424330	C00624	ko00220,ko01100,ko01110,ko01210,ko01230
mws0193	190.12	127	189.111	C7H15N3O3	[M+H]+	L-Homocitrulline	Amino acids and derivatives	Amino acids and derivatives	1190-49-4	B	41133	27539	43696	26956	44751	33795	57289	68568	74856	36507	56878	51998	40005	38268	49338	45434	41281	49964	C02427	--
pme0278	191.1	128	190.095	C7H14N2O4	[M+H]+	2,6-Diaminooimelic acid	Organic acids	Organic acids	583-93-7	B	143210	149310	94215	49673	65903	71903	482440	356720	405340	142770	171880	210290	192610	164330	168170	249530	194330	216640	C00666	ko00300,ko01100,ko01110,ko01230
Lmyp003387	192.07	146.06	191.058	C10H9NO3	[M+H]+	2-Oxo-3,4-dihydro-1H-quinoline-3-carboxylic acid	Alkaloids	Alkaloids	246867-17-4	B	47292	62970	64246	52391	24902	25812	89714	100210	141770	119610	53501	153630	39640	45757	55322	80957	65228	69229	--	--
Zmyn000453	191.02	111.01	192.027	C6H8O7	[M-H]-	Isocitric Acid	Organic acids	Organic acids	320-77-4	A	9062500	10083000	7818400	6820400	9399300	8156100	7851300	9327200	9877700	16259000	15876000	19603000	12134000	12784000	12090000	9629200	10037000	10911000	C00311	ko00020,ko00630,ko01100,ko01110,ko01200,ko01210,ko01230
mws0281	191.02	111.01	192.027	C6H8O7	[M-H]-	Citric Acid	Organic acids	Organic acids	77-92-9	A	2996400	2565500	1930900	1234200	2635900	2601600	2655800	2339000	2361200	4130700	2647900	6077900	2884400	2719700	2700500	2826100	2834500	2825400	C00158	ko00020,ko00250,ko00630,ko01100,ko01110,ko01200,ko01210,ko01230
mws0277	191.06	85	192.063	C7H12O6	[M-H]-	Quinic Acid	Organic acids	Organic acids	77-95-2	A	3935700	4637500	3381200	3077300	4043500	3924300	3118900	3221100	3787200	8385200	7803300	8653000	5710300	4801700	4548000	4328400	4421100	4984200	C00296	ko00400,ko01100
mws1189	193.04	72.8	194.033	C6H10O7	[M-H]-	D-Galacturonic acid*	Organic acids	Organic acids	685-73-4	B	188330	194460	231280	258600	222530	230980	294370	311240	327120	234170	323660	320650	397500	386690	512240	260970	246020	320460	C00333	ko00040,ko00053,ko00520,ko01100,ko02010
pme3705	193.04	73	194.043	C6H10O7	[M-H]-	D-Glucoronic acid*	Others	Saccharides and Alcohols	6556-12-3	B	263440	187650	216190	247330	183700	236740	306790	328600	271600	270950	249730	245920	512850	454310	519600	349730	307430	297080	C00191	ko00040,ko00053,ko00520,ko00562,ko01100
Xmgn006542	193.05	133.03	194.057	C10H10O4	[M-H]-	Dimethyl Phthalate	Phenolic acids	Phenolic acids	131-11-3	B	370040	424990	280160	360800	429290	441160	184880	202890	222190	230960	180860	374020	264390	262980	263390	266190	288200	319540	C11233	--
mws0014	193.05	134.01	194.058	C10H10O4	[M-H]-	Ferulic acid	Phenolic acids	Phenolic acids	537-98-4	A	3018400	2992400	2441800	4305000	4881800	5091400	4226700	4109900	4064800	3962700	2845400	4293800	4643800	4091900	4117200	3523900	3612600	3906700	C01494	ko00940,ko01100,ko01110
mws2104	193.07	99.01	194.079	C7H14O6	[M-H]-	D-Pinitol	Others	Saccharides and Alcohols	10284-63-6	B	34779	34504	28456	23931	29617	29454	16706	7710.7	26707	13119	15797	29917	14933	18882	22169	21638	18917	15939	C03844	--
pme0534	195.05	74.9	196.058	C6H12O7	[M-H]-	Gluconic acid	Others	Saccharides and Alcohols	526-95-4	A	7102800	6331800	7356600	6448300	7324500	7395500	4943400	4776500	5578900	7703800	7356300	7990500	6136000	6571900	6992200	6500300	6954100	7576100	C00257	ko00030,ko01100,ko01110,ko01200
pmb2497	197	153	198.053	C9H10O5	[M-H]-	4-Hydroxy-3-methoxymandelate	Phenolic acids	Phenolic acids	55-10-7	B	11371	30539	21300	8117.5	11952	9406.5	19321	15543	23353	15349	13255	15208	20507	15310	11819	10664	13158	11760	C05584	ko00350,ko01100
mws0027	197.05	123	198.053	C9H10O5	[M-H]-	Syringic acid	Phenolic acids	Phenolic acids	530-57-4	A	139050	145780	130940	110190	148200	162950	93303	95413	92154	83464	55320	89766	62080	47123	69292	117980	143870	126110	C10833	--
pmb2640	199.17	199.17	200.178	C12H24O2	[M-H]-	Dodecanoic acid (Lauric acid)	Lipids	Free fatty acids	143-07-7	A	35205	36959	29275	37601	42748	41552	43547	38101	41117	51543	38484	50024	41404	41275	44731	36771	47083	45842	C02679	ko00061,ko01100,ko01110
pmb0130	203.12	144	202.111	C12H14N2O	[M+H]+	Acetryptine	Alkaloids	Phenolamine	3551-18-6	B	42869	41616	27069	9039.1	7764.3	4155.3	12335	16342	15471	49392	30025	26220	3491.3	5083.7	4168.8	17894	22683	15110	--	--
NK10251888	203.15	70.07	202.143	C8H18N4O2	[M+H]+	NG,NG-Dimethyl-L-arginine	Amino acids and derivatives	Amino acids and derivatives	30315-93-6	A	81883	67658	64990	29748	58543	33666	99661	91092	91334	61781	48314	57864	65096	50470	47316	61749	68653	59834	C03626	--
mws0018	203.22	83	202.216	C10H26N4	[M+H]+	Spermine	Alkaloids	Phenolamine	71-44-3	B	2150800	2188700	1675700	2400000	2705000	2435400	1613100	1602500	1842900	3941100	4014700	3901200	2318900	1893600	2054300	1874600	2589300	2301100	C00750	ko00330,ko00410,ko00480,ko00770,ko01100
mws0282	203.08	116.05	204.09	C11H12N2O2	[M-H]-	L-Tryptophan	Amino acids and derivatives	Amino acids and derivatives	73-22-3	A	2633600	2557000	2110500	2241200	2859000	3060600	3746100	3667300	3642800	2817600	1985600	3340300	2389600	2383000	2456900	2670900	2756900	2889400	C00078	ko00260,ko00380,ko00400,ko00901,ko00966,ko00970,ko00998,ko01100,ko01110,ko01210,ko01230
Zmbp002538	205.1	146.06	204.09	C11H12N2O2	[M+H]+	1-Methoxy-indole-3-acetamide	Alkaloids	Alkaloids	-	A	7488900	6364700	5631000	9093700	8334100	6867000	7151800	7111400	9741500	6872100	6973200	7625700	6912400	5768400	5134000	6643500	6756400	6673500	--	--
Zmtn001464	204.03	160.04	205.038	C10H7NO4	[M-H]-	4,8-Dihydroxyquinoline-2-carboxylic acid	Organic acids	Organic acids	59-00-7	B	113760	125560	112800	55511	107270	95994	128250	106940	99698	120580	61822	157390	90620	90362	96655	109090	95946	109370	C02470	ko00380
pmb0818	206.1	147.5	205.074	C11H11NO3	[M+H]+	Methoxyindoleacetic acid	Alkaloids	Plumerane	3471-31-6	B	235920	240090	200570	337890	286440	239690	252030	206170	235270	228480	224770	236470	164050	134920	137660	205110	196010	209120	C05660	ko00380
Lmln010063	205.16	189.13	206.167	C14H22O	[M-H]-	2,6-Di-tert-butylphenol	Phenolic acids	Phenolic acids	128-39-2	A	41290	40159	40832	36490	44249	41482	41415	46988	49283	49360	44113	56826	51954	68481	53340	39248	52640	60202	--	--
Lmyn003131	206.05	162.06	207.053	C10H9NO4	[M-H]-	Dioxindole-3-acetic acid	Alkaloids	Alkaloids	-	B	370050	405260	308630	192130	365060	305630	436520	408760	449800	748450	466100	726990	317010	300020	334420	370200	418270	433900	--	--
MA10107783	207.03	119.05	208.037	C10H8O5	[M-H]-	3-[(1-Carboxyvinyl)oxy]benzoic acid	Phenolic acids	Phenolic acids	16929-37-6	B	18867	22982	12742	5981.4	13411	15208	32322	28377	41086	10297	6547	23911	8404.8	5663.8	7515.4	14333	20308	15523	C20772	ko00130,ko01110
mws1014	209.04	149.1	208.037	C10H8O5	[M+H]+	Fraxetin (7,8-Dihydroxy-6-methoxycoumarin)	Lignans and Coumarins	Coumarins	574-84-5	B	46417	42500	40501	41962	84966	67319	64227	43562	101810	66196	59814	84171	82914	90621	90236	88337	82552	59028	C09265	--
pmb2620	207.07	133.1	208.074	C11H12O4	[M-H]-	3,4-Dimethoxycinnamic acid	Phenolic acids	Phenolic acids	14737-89-4	A	74500	77714	62943	116370	165270	151520	67817	47096	60399	47924	34537	57354	59221	60510	59110	76646	84934	92188	--	--
mws1212	209.08	177.3	208.074	C11H12O4	[M+H]+	Methyl ferulate	Phenolic acids	Phenolic acids	2309-07-1	B	210140	196190	157890	473100	430090	415320	114420	116850	143620	101620	113620	131450	159930	120360	121650	190250	172650	180450	--	--
Zmyn000108	209.03	85.03	210.038	C6H10O8	[M-H]-	D-Saccharic acid*	Others	Saccharides and Alcohols	87-73-0	B	255250	235980	177730	192430	205850	189820	178230	163700	186120	229160	210180	285520	252330	254220	255240	229570	196820	215020	C00818	ko00053,ko01100
Zmpn000199	209.03	85.03	210.038	C6H10O8	[M-H]-	D-Galactaric acid*	Others	Saccharides and Alcohols	526-99-8	B	235620	259210	204980	131570	185030	187380	193850	196490	191260	300090	246400	339640	302550	264620	281130	233500	229360	192570	C00879	ko00053,ko01100
Hmcn000192	209.07	59.01	210.073	C7H14O7	[M-H]-	Sedoheptulose	Others	Saccharides and Alcohols	3019-74-7	B	164490	192960	152940	92276	142230	121270	118080	141960	139610	179870	124260	195180	171990	187590	127820	167040	133080	178800	C02076	ko00710,ko01100
pmb2507	213.1	97	214.024	C5H11O7P	[M-H]-	2-Deoxyribose-1-phosphate	Nucleotides and derivatives	Nucleotides and derivatives	17210-42-3	B	1474000	1195300	809960	362680	566850	678360	501720	489520	436540	803810	440910	1065600	578310	585620	605260	734740	794810	837700	C00672	ko00030,ko00240,ko01100
mws0863	213.02	97	214.024	C5H11O7P	[M-H]-	2-Deoxyribose-5'-phosphate	Nucleotides and derivatives	Nucleotides and derivatives	102916-66-5	B	173840	231090	157370	60821	89181	85120	73289	74018	74683	130250	40377	168880	87786	98287	87153	102220	120660	112930	C00673	ko00030,ko01100
pme2566	217.08	199	218.09	C8H14N2O5	[M-H]-	5-L-Glutamyl-L-amino acid	Amino acids and derivatives	Amino acids and derivatives	5875-41-2	B	13528	13120	15503	9865.7	18531	18027	21688	15989	36278	28947	18526	22847	25228	12892	22776	19031	14916	18200	--	--
mws0677	219.11	160	218.106	C12H14N2O2	[M+H]+	N-Acetyl-5-hydroxytryptamine	Alkaloids	Alkaloids	1210-83-9	B	154260	167500	95049	182950	189300	224810	184980	294560	157980	101120	165220	176870	113600	224260	196980	175200	199750	163720	C00978	ko00380,ko01100
mws1337	220.12	202.1	219.111	C9H17NO5	[M+H]+	D-Pantothenic Acid	Others	Vitamin	79-83-4	A	1522600	1842100	1113400	1752400	1342800	939250	1321800	1363100	2123400	1867900	1627200	1830100	1362200	1215500	1355700	1232500	1085700	2145300	C00864	ko00410,ko00770,ko01100,ko01110
pme1228	221.09	204	220.085	C11H12N2O3	[M+H]+	5-Hydroxy-L-tryptophan	Amino acids and derivatives	Amino acids and derivatives	56-69-9	B	33863	30585	21530	32001	25574	24125	27339	16636	30990	18275	25656	21500	20272	17939	19918	24793	22668	27716	C00643	ko00380,ko01100
Hmyp002656	222.08	130.06	221.068	C11H11NO4	[M+H]+	Methyl dioxindole-3-acetate	Others	Others	57061-18-4	B	230180	195280	170210	154900	162120	178220	129620	149920	170880	140370	149560	161030	168930	189110	148220	137670	191180	252010	--	--
pme2755	222	144	221.09	C8H15NO6	[M+H]+	N-Acetyl-D-glucosamine	Others	Saccharides and Alcohols	7512-17-6	B	419430	394900	339390	472480	514980	486180	301930	267440	396290	591100	729230	704260	403990	451680	364440	383730	474470	398090	C00140	ko00520,ko01100,ko02010
mws4174	222.1	138	221.09	C8H15NO6	[M+H]+	N-Acetyl-D-mannosamine	Others	Saccharides and Alcohols	7772-94-3	B	154540	118380	121100	119090	109690	121140	113360	114890	131230	89378	109140	112670	140490	118500	125920	144310	110020	116810	C00645	ko00520,ko01100
mws2608	222.1	84.05	221.09	C8H15NO6	[M+H]+	N-Acetyl-D-galactosamine	Others	Saccharides and Alcohols	1811-31-0	B	77017	73590	90720	60765	58324	73113	85583	79684	80776	33975	73798	74876	58670	78694	76818	76958	70925	54799	C01132	ko00052,ko01100
pme2773	223.07	134	222.067	C7H14N2O4S	[M+H]+	L-Cystathionine	Amino acids and derivatives	Amino acids and derivatives	56-88-2	B	9705.6	8755.8	9124	2957.4	11598	14472	11579	12471	12782	23603	20521	19837	13450	9013.5	9831.1	6358	11237	16451	C02291	ko00260,ko00270,ko01100,ko01110,ko01230
mws0520	224.09	136	223.084	C11H13NO4	[M+H]+	N-Acetyl-L-tyrosine	Amino acids and derivatives	Amino acids and derivatives	537-55-3	A	58880	43454	30718	31464	50685	38175	31402	47033	81585	66338	84539	83745	53465	48367	34620	79155	56764	63728	--	--
mws4085	223.06	193	224.068	C11H12O5	[M-H]-	Sinapic acid	Phenolic acids	Phenolic acids	530-59-6	A	18269	17005	20064	31513	41629	41502	47779	35488	30460	29673	15450	35030	17559	21498	24118	35176	27974	20767	C00482	ko00940,ko01100,ko01110
Lmyp003951	227.09	181.09	226.084	C11H14O5	[M+H]+	3-Hydroxy-1-(4-hydroxy-3,5-dimethoxyphenyl)propan-1-one	Phenolic acids	Phenolic acids	-	B	58149	37572	58482	16684	29577	6305.9	46749	98926	72255	36520	58230	48653	43741	33050	18924	56839	42696	28909	--	--
pmb2643	225.19	207	226.193	C14H26O2	[M-H]-	Myristoleic acid	Lipids	Free fatty acids	544-64-9	A	7879.2	9043.4	7278.4	6261.3	7118.9	6990.7	7707.6	5849.3	7198.1	5454	6705.7	7784.6	6490.9	8925.5	6037.4	5350.3	10963	7691.9	C08322	--
pme1194	228.1	112	227.091	C9H13N3O4	[M+H]+	2'-Deoxycytidine	Nucleotides and derivatives	Nucleotides and derivatives	951-77-9	B	38231	23047	30750	17439	18159	13318	20670	15628	21821	6509.3	9614.2	10460	5728.2	17067	14195	21342	18349	14554	C00881	ko00240,ko01100,ko02010
mws0021	227.07	185	228.079	C14H12O3	[M-H]-	Resveratrol	Others	Stilbene	501-36-0	B	41852	48463	37897	24366	31533	37322	26485	28911	22673	14965	11782	21828	23013	22440	21643	30552	31329	32395	C03582	ko00945,ko01110
Zmjn003398	227.13	183.14	228.136	C12H20O4	[M-H]-	2-Dodecenedioic acid	Lipids	Free fatty acids	6402-36-4	B	128180	125290	106960	103250	173560	177510	174050	164910	189230	247750	169270	270700	177310	181790	183180	172560	184990	184820	C16308	ko00592,ko01110
mws0119	227.2	227.2	228.209	C14H28O2	[M-H]-	Myristic Acid	Lipids	Free fatty acids	544-63-8	A	2062600	2147800	1977600	1473000	1652500	2082600	1648200	1149500	2470800	3081600	2618300	3153500	2200000	2012600	1584800	2663100	4052100	3273100	C06424	ko00061,ko01100
pmb0962	235.1	118.3	234.158	C10H22N2O4	[M+H]+	L-Lysine-Butanoic Acid	Amino acids and derivatives	Amino acids and derivatives	80407-71-2	B	6519500	5520700	6416500	18882000	23688000	23496000	7567600	7527300	3611600	15164000	15449000	14262000	11246000	12175000	15937000	13126000	16110000	13485000	--	--
pmn001669	237.08	147	238.084	C12H14O5	[M-H]-	Methyl sinapate	Phenolic acids	Phenolic acids	20733-94-2	B	18635	16800	12175	9211.6	15031	13443	5892.2	4654	7239.9	4424.2	4463.5	4636.7	6520.8	3660.6	4431.3	7262.8	10807	11713	--	--
pmn001320	237.08	163.04	238.084	C12H14O5	[M-H]-	1-O-p-Cumaroylglycerol	Phenolic acids	Phenolic acids	106055-11-2	A	650750	584540	543390	823770	901780	771300	1514200	1419300	1436200	1266100	931360	1567000	649030	712230	634520	907760	997820	958580	--	--
pme2827	239	223	240.245	C16H32O	[M-H]-	Palmitaldehyde	Lipids	Free fatty acids	629-80-1	B	58622000	57369000	48548000	43658000	57739000	58860000	66080000	63289000	61849000	65639000	53976000	68154000	66600000	64161000	65974000	51920000	58453000	61591000	C00517	ko00071
pme0264	243.1	127	242.09	C10H14N2O5	[M+H]+	Thymidine	Nucleotides and derivatives	Nucleotides and derivatives	50-89-5	A	76432	81882	48134	106700	50062	29959	117510	114070	148620	51812	55240	54357	75775	58099	71351	97533	83156	65873	C00214	ko00240,ko01100
pme3732	244.09	112	243.086	C9H13N3O5	[M+H]+	Cytidine	Nucleotides and derivatives	Nucleotides and derivatives	65-46-3	B	259900	299810	273030	356070	301780	260020	211430	382220	303570	152230	210860	197920	184140	213180	222950	256110	218460	246160	C00475	ko00240,ko01100,ko02010
mws0248	243.06	110	244.07	C9H12N2O6	[M-H]-	Uridine	Nucleotides and derivatives	Nucleotides and derivatives	58-96-8	A	318080	308400	273190	200350	234530	204010	459370	423200	467000	416480	334190	411050	330570	250730	289510	286890	320390	274420	C00299	ko00240,ko01100,ko02010
pme3961	252.11	136	251.102	C10H13N5O3	[M+H]+	2'-Deoxyadenosine	Nucleotides and derivatives	Nucleotides and derivatives	958-09-8	A	1404300	1983900	1143300	1119300	686640	1249800	1657500	1437800	1793400	631330	763390	414120	775510	990440	719600	1252600	895360	1405500	C00559	ko00230,ko01100,ko02010
pme2776	253.09	137	252.086	C10H12N4O4	[M+H]+	2'-Deoxyinosine	Nucleotides and derivatives	Nucleotides and derivatives	890-38-0	B	110780	88563	79198	77004	76200	71627	122360	96677	139260	42448	57033	41040	50840	44976	54611	79472	52491	80594	C05512	ko00230,ko01100,ko02010
pma3101	256.2	124.1	256.082	C11H14NO6+	[M+H]+	Nicotinate D-ribonucleoside	Others	Vitamin	17720-18-2	B	1189100	1204900	870350	824800	720690	805830	361910	579400	650500	630180	773780	711010	755280	735880	588840	588410	559370	865050	C05841	ko00760,ko01100
mws0120	258.11	104.11	257.103	C8H20NO6P	[M+H]+	Choline Alfoscerate	Lipids	PC	28319-77-9	A	10942000	9190400	11288000	9675500	9476500	11478000	5537000	6105600	7923100	7265400	8246400	8486300	8220000	8274900	8138200	8825300	9410400	8507600	C00670	ko00564,ko00565
Zmyn000110	258.04	78.96	259.046	C6H14NO8P	[M-H]-	D-Glucosamine 1-phosphate	Others	Saccharides and Alcohols	2152-75-2	B	97845	99976	93203	63271	89457	100720	51949	65104	66989	102700	131200	114920	87623	84526	85000	91499	87161	118950	C06156	ko00520,ko01100
mws1090	259.02	97	260.03	C6H13O9P	[M-H]-	Glucose-1-phosphate*	Others	Saccharides and Alcohols	59-56-3	A	417100	283610	412940	419380	503020	588680	179680	147230	278510	274710	261380	245460	213890	147680	159590	327010	290600	273440	C00103	ko00010,ko00040,ko00052,ko00500,ko00520,ko00523,ko00561,ko01100,ko01110
mws0866	259.02	97	260.03	C6H13O9P	[M-H]-	D-Glucose 6-phosphate*	Others	Saccharides and Alcohols	56-73-5	A	408720	447170	373200	418230	309650	616460	233440	222400	279150	262190	257650	250990	203860	152360	143190	301740	306100	333200	C00092	ko00500,ko00562,ko00998,ko01100,ko01110
Zmpn000095	261.04	78.96	262.045	C6H15O9P	[M-H]-	Sorbitol-6-phosphate	Others	Saccharides and Alcohols	20479-58-7	B	51114	45510	57261	83873	95035	106290	41946	36960	54917	96110	85362	100330	42452	26687	38637	62562	71862	53786	C01096	ko00051,ko01100
pmp001244	266.13	207.06	266.124	C14H20NO4+	[M]+	Caffeoylcholine	Alkaloids	Alkaloids	87189-10-4	B	142490	153910	133720	342660	181670	256820	123490	138000	132820	84178	109610	131910	87878	117910	73108	124590	114780	122120	--	--
Hmsn000210	133.01	115.01	266.224	C17H30O2	[M-H]-	Methyl 7,10-hexadecadienoate	Lipids	Free fatty acids	-	B	497310	400350	390460	425650	561350	584720	667710	565000	502540	627140	588640	741840	668410	683120	630020	534270	659210	572670	--	--
Zmgn001039	266.09	134.05	267.078	C9H17NO6S	[M-H]-	S-Ribosyl-L-homocysteine	Amino acids and derivatives	Amino acids and derivatives	-	B	835330	758430	559870	525380	662870	692060	1255200	1064200	1051800	823900	729360	1105100	1062100	1061600	794120	820120	819190	1035100	C03539	ko00270,ko01100,ko01230
pme0230	268.1	136.06	267.097	C10H13N5O4	[M+H]+	Adenosine	Nucleotides and derivatives	Nucleotides and derivatives	58-61-7	A	33957000	28463000	30267000	31864000	29425000	29270000	36479000	37590000	37340000	33257000	38475000	37331000	33104000	38399000	29670000	34753000	30062000	37556000	C00212	ko00230,ko01100,ko02010
pme1184	268.1	152	267.097	C10H13N5O4	[M+H]+	2'-Deoxyguanosine	Nucleotides and derivatives	Nucleotides and derivatives	961-07-9	B	609030	557660	378970	344030	338480	384510	529560	456670	482290	136420	177440	132900	314020	212130	205450	317360	319980	305120	C00330	ko00230,ko01100,ko02010
mws1060	267.07	135	268.081	C10H12N4O5	[M-H]-	9-(Arabinosyl)hypoxanthine	Nucleotides and derivatives	Nucleotides and derivatives	7013-16-3	A	341410	304950	296490	235750	381550	376810	543070	501420	464400	497130	420030	636050	563330	581710	498230	374480	359910	447550	--	--
pmp000086	269.1	177.05	268.095	C13H16O6	[M+H]+	1-Feruloyl-sn-glycerol	Phenolic acids	Phenolic acids	-	B	168190	222980	63836	332620	109380	158420	119790	116930	127990	118450	104930	143880	151890	101080	84266	164090	181040	154880	--	--
mws0383	267.23	267.23	268.24	C17H32O2	[M-H]-	10-Heptadecenoic Acid	Lipids	Free fatty acids	29743-97-3	A	38182	56071	103930	38442	56621	49555	54554	46485	71394	89701	84626	127680	37754	56577	47648	51529	98995	51292	--	--
Lmgp004720	269.1	226.06	269.081	C16H13O4+	[M+H]+	7-Methoxyapigenindin	Flavonoids	Flavonoid	-	B	214020	211840	145500	605630	399470	371410	364670	235560	283880	425140	1044700	992480	246640	104060	67480	348480	428750	290180	--	--
pmp000571	271.06	153.01	270.053	C15H10O5	[M+H]+	Apigenin	Flavonoids	Flavonoid	520-36-5	A	570450	603550	535400	1090600	843010	1317000	632380	814410	727800	2364900	3149300	2931600	385080	505630	327420	1016300	1076500	1117300	C01477	ko00941,ko00943,ko00944,ko01100,ko01110
Lmyn006227	269.05	151	270.053	C15H10O5	[M-H]-	Galangin (3,5,7-Trihydroxyflavone)	Flavonoids	Flavonoid	548-83-4	B	1429200	1354100	1058700	1605800	1976200	2775500	2013000	2196100	1857200	6332500	5583200	8260000	968360	1260500	861290	2555500	2899700	2973600	C10044	ko00941
pmp000344	271.06	243.06	270.053	C15H10O5	[M+H]+	3',4',7-Trihydroxyflavone	Flavonoids	Flavonoid	2150-11-0	A	46492	51303	45946	84708	69198	108240	56190	64832	61771	177620	240070	213980	34155	43021	31758	87200	104220	88232	--	--
mws0063	271.06	153.02	270.053	C15H10O5	[M+H]+	Genistein	Flavonoids	Isoflavones	446-72-0	B	1831400	1938600	1570900	3399400	2524700	3622900	1925000	2398600	2543100	7822400	9891300	9372200	1255000	1363800	894220	3559500	3809500	3505800	C06563	ko00943,ko01100,ko01110
Lmxn015337	269.25	251.24	270.256	C17H34O2	[M-H]-	Methyl palmitate	Lipids	Free fatty acids	112-39-0	B	4621.1	7912.6	2704.4	3886.1	5236	4931	6829.7	3125.2	6642.1	11079	3695.7	8580.6	5266.6	2979.5	5219.7	3572	6515.3	3031.4	C16995	--
mws0362	269.25	269.24	270.256	C17H34O2	[M-H]-	Heptadecanoic acid	Lipids	Free fatty acids	506-12-7	B	102020	89027	35358	58295	57122	102180	132100	97108	107700	127960	40027	135180	36958	29799	45761	42449	50445	66367	--	--
pmf0293	269.29	209.2	270.292	C18H38O	[M-H]-	1-Octadecanol	Lipids	Free fatty acids	112-92-5	B	90013	156240	138390	138680	90194	104990	94203	89901	96221	91678	81628	89935	93512	99103	95714	71462	86991	98530	--	--
pme0376	271.06	151	272.068	C15H12O5	[M-H]-	Naringenin (5,7,4'-Trihydroxyflavanone)*	Flavonoids	Dihydroflavone	480-41-1	A	4953900	5171700	3745900	3410100	3919800	4027900	8815400	8116900	8639100	9014300	5718300	10298000	6915500	6400000	5910000	6149300	6655600	6864600	C00509	ko00941,ko00943,ko01100,ko01110
mws0914	271.06	151	272.068	C15H12O5	[M-H]-	Pinobanksin*	Flavonoids	Dihydroflavonol	548-82-3	A	5087100	5005700	3586800	3335200	3880900	3850200	8552400	8159100	8019700	8550500	5560400	10279000	6850000	6099500	5982700	5931100	6601900	6722100	C09826	ko00941
pme3472	271.09	107.6	272.09	C12H16O7	[M-H]-	Arbutin	Phenolic acids	Phenolic acids	497-76-7	B	13423	22253	11679	17342	23524	19032	67045	46419	67004	20242	16728	26023	20037	22814	18052	29782	30553	28990	C06186	ko00010
Lmmn003323	271.23	225.22	272.235	C16H32O3	[M-H]-	2-Hydroxyhexadecanoic acid	Organic acids	Organic acids	764-67-0	B	258910	241150	218880	208480	220950	267560	520680	370800	652000	833430	583960	774570	397710	357570	384360	361750	502070	404160	--	--
pmb1452	275.1	213.2	273.267	C16H35NO2	[M+H]+	N-Lauryldiethanolamine	Lipids	Free fatty acids	1541-67-9	B	52493	46664	40534	53894	36953	49296	42169	45466	52111	42831	44633	28103	25985	30900	38746	49005	36968	47971	--	--
Lmgp004784	275.09	139.04	274.084	C15H14O5	[M+H]+	Apiferol	Flavonoids	Flavonoid	55167-29-8	A	6548500	6007100	6285900	6526500	4877000	5678600	8578900	5514900	7135700	6777500	8051000	10737000	1942700	4942100	1249800	5965500	5759300	6758700	--	--
pme1201	273.08	167	274.084	C15H14O5	[M-H]-	Phloretin	Flavonoids	Chalcones	60-82-2	A	435020	370790	315070	234560	274720	306870	375640	316460	320690	641170	520560	785230	168370	160720	111910	314440	410760	416080	C00774	ko00941,ko01110
pme3285	275.09	139	274.084	C15H14O5	[M+H]+	Afzelechin (3,5,7,4'-Tetrahydroxyflavan)	Flavonoids	Flavanols	2545-00-8	B	93468	186330	82261	169060	129940	148460	81938	127240	90211	36136	58189	36893	42751	35899	32563	66300	84288	89999	C09320	ko00941,ko01110
pmb0034	277.1	114.7	276.096	C10H16N2O7	[M+H]+	L-α-Glutamyl-L-Glutamic Acid	Amino acids and derivatives	Amino acids and derivatives	3929-61-1	B	13698	15171	9842.5	9385.4	11653	16387	10057	8092.4	9179.6	11176	11967	13439	12281	10990	7203.3	15265	9695.2	10037	C01425	--
Lmxp011770	279.16	149.02	278.152	C16H22O4	[M+H]+	Diisobutyl phthalate*	Phenolic acids	Phenolic acids	84-69-5	A	5665200	4509300	4089200	4946300	6112300	4862700	3528100	3988600	5300200	5815800	7139900	6305000	5440800	4964800	4101800	5134300	5128000	5000400	C15205	--
Lmlp012720	279.16	149.02	278.152	C16H22O4	[M+H]+	Dibutyl phthalate*	Phenolic acids	Phenolic acids	84-74-2	A	5659400	4287900	3808800	4998200	5876400	4801300	3769900	3680400	5214300	6277400	7269500	6444200	5484000	5533300	4043800	5060500	4668300	4956900	C14214	--
Lmhp003013	279.17	177.05	278.163	C15H22N2O3	[M+H]+	N-Feruloyl-Cadaverine	Alkaloids	Phenolamine	-	B	433850	547770	288500	885180	651480	921650	1163300	1404400	1318700	1061300	1129000	1062000	4520700	4221700	3891000	1520300	1257700	1236900	--	--
pmb0889	279.23	95.1	278.225	C18H30O2	[M+H]+	Punicic acid (9Z,11E,13Z-octadecatrienoic acid)	Lipids	Free fatty acids	544-72-9	A	15622000	15479000	13960000	12893000	11110000	11037000	12012000	14323000	13995000	13180000	12819000	13298000	8032900	7777700	6446700	12167000	11636000	12429000	C08364	--
Lmbn005923	277.22	59.01	278.225	C18H30O2	[M-H]-	Crepenynic acid	Lipids	Free fatty acids	2277-31-8	A	42411	47654	40489	29709	39420	48610	65127	34574	66921	74709	70613	58390	54580	48575	65548	46169	69160	57396	C07289	ko00591
pmb1650	279.2	149.4	278.225	C18H30O2	[M+H]+	Octadeca-11E,13E,15Z-trienoic acid	Lipids	Free fatty acids	25575-00-2	B	2599800	2097600	1729400	2283900	2579800	2141300	1691500	1742500	2265400	2547200	3143500	2762700	2281800	2060600	1682600	2236100	2250100	2259900	--	--
mws0366	277.22	277.22	278.225	C18H30O2	[M-H]-	γ-Linolenic Acid*	Lipids	Free fatty acids	506-26-3	A	34845000	37516000	31887000	24162000	32889000	36093000	47604000	33282000	48687000	50876000	46554000	44274000	40470000	39568000	43800000	38308000	45637000	40422000	C06426	ko00591,ko01040,ko01100
mws0367	277.22	277.22	278.225	C18H30O2	[M-H]-	α-Linolenic Acid*	Lipids	Free fatty acids	463-40-1	A	30780000	32896000	28700000	20748000	29350000	31202000	42393000	30030000	41729000	44657000	41295000	39056000	36440000	33866000	37440000	34019000	40401000	36844000	C06427	ko00592,ko01040,ko01100,ko01110
Lmhn002926	279.05	163.04	280.058	C13H12O7	[M-H]-	p-Coumaroylmalic acid	Phenolic acids	Phenolic acids	-	A	22423	14900	9412	11881	13652	9595.6	9859.9	10747	9459.1	10741	5697.4	8394.4	16292	14969	8361.4	12950	10218	12464	--	--
pmp001245	280.15	221.08	280.138	C15H22NO4+	[M]+	Feruloylcholine	Alkaloids	Alkaloids	85927-25-9	B	60710	37954	58931	38120	44457	55303	30961	42168	34697	20245	57447	40321	27629	31394	32832	53438	40630	56772	--	--
mws1491	279.23	279.23	280.24	C18H32O2	[M-H]-	Linoleic acid	Lipids	Free fatty acids	60-33-3	B	3268600	2094000	3722100	3642600	4844400	2480900	6013000	6106700	4947000	5118300	6357100	6589100	4936500	7115800	6731700	2050300	5667500	4459900	C01595	ko00591,ko01040,ko01100
Hmhp001812	282.12	136.06	281.112	C11H15N5O4	[M+H]+	2'-O-Methyladenosine	Nucleotides and derivatives	Nucleotides and derivatives	2140-79-6	A	250410	262520	208120	228710	85321	203330	387900	532810	524470	126110	137090	173830	382820	180280	259610	238500	233790	289530	--	--
YC512118	282.28	247.24	281.272	C18H35NO	[M+H]+	Oleamide (9-Octadecenamide)	Lipids	Free fatty acids	301-02-0	A	40470	21181	24554	70984	17749	74870	40988	27580	78399	24849	23157	16356	36372	44030	16403	40873	36180	37592	C19670	--
pmf0395	283.26	267.1	282.256	C18H34O2	[M+H]+	Oleic acid	Lipids	Free fatty acids	112-80-1	B	11171	12229	13566	13634	13565	15515	18358	15460	15803	13507	18909	22155	17446	14795	12479	13619	11899	6892.3	C00712	ko00061,ko00073,ko01040
mws2623	281.25	281.25	282.256	C18H34O2	[M-H]-	11-Octadecanoic acid(Vaccenic acid)	Lipids	Free fatty acids	506-17-2	A	204550	233630	42540	125250	82653	295480	185440	222910	284160	400170	61098	251030	133540	84873	112910	82671	128110	159810	C21944	--
mws0396	281.25	281.25	282.256	C18H34O2	[M-H]-	Elaidic Acid	Lipids	Free fatty acids	112-79-8	A	8006200	8502200	6261200	6923200	7148400	8113300	8269600	7340300	11267000	9285700	5265000	9220800	4013400	3715700	4135600	5950600	7174900	6593800	C01712	--
Zmyp000878	284.1	152.06	283.092	C10H13N5O5	[M+H]+	2-Hydroxyadenosine	Nucleotides and derivatives	Nucleotides and derivatives	1818-71-9	B	5050800	5002300	3980500	3999100	2526700	3920100	5630900	6072200	6843200	3757200	3275400	5056800	4948200	4793600	3754000	4737200	4535500	5456800	C08432	--
pme1178	284.1	152	283.092	C10H13N5O5	[M+H]+	Guanosine	Nucleotides and derivatives	Nucleotides and derivatives	118-00-3	A	2815100	4090300	2676600	2521700	2147600	2257600	3639000	5281600	3697600	2190100	2073300	1852100	2856400	2762800	2677200	2859700	2995500	2880700	C00387	ko00230,ko01100,ko02010
mws0051	285.08	270	284.068	C16H12O5	[M+H]+	Acacetin	Flavonoids	Flavonoid	480-44-4	A	82498	70825	63170	117760	161740	124440	72716	72528	82959	277370	347680	299360	65182	50498	39387	122680	123200	108000	C01470	ko00944
mws0918	283.06	268	284.068	C16H12O5	[M-H]-	Prunetin (5,4'-Dihydroxy-7-methoxyisoflavone)	Flavonoids	Isoflavones	552-59-0	B	717880	647340	475010	651150	1045500	1004100	939330	773660	759260	2211500	1873900	2931500	612140	581610	409530	1007200	1138000	1197200	C10521	ko00943
mws0129	285.08	270	284.068	C16H12O5	[M+H]+	Genkwanin (Apigenin 7-methyl ether)	Flavonoids	Flavonoid	437-64-9	A	106840	85886	80380	135870	160420	150290	108980	93034	101160	257920	336870	332830	63572	60640	50788	160370	142210	135090	C10046	--
mws0908	283.06	268	284.068	C16H12O5	[M-H]-	Glycitein	Flavonoids	Isoflavones	40957-83-3	B	15764	9711.8	9922	10906	9085.2	14804	20168	28724	26023	71817	76895	66352	10873	8467.6	5709.8	21201	25976	27990	C14536	ko00943,ko01110
mws0668	283.07	151	284.076	C10H12N4O6	[M-H]-	Xanthosine	Nucleotides and derivatives	Nucleotides and derivatives	146-80-5	A	524880	582690	380500	195140	408530	423900	260250	302520	311800	210220	125080	277580	588640	486070	384580	294290	412610	358660	C01762	ko00230,ko00232,ko01100,ko01110,ko02010
pme0088	285.04	151	286.048	C15H10O6	[M-H]-	Luteolin (5,7,3',4'-Tetrahydroxyflavone)	Flavonoids	Flavonoid	491-70-3	B	3839500	3304000	2592200	1570200	1929900	2299600	2640400	2538000	2400500	2934500	1945600	3844600	1667700	1842100	1417400	2277900	2718200	2641100	C01514	ko00941,ko00944,ko01100,ko01110
pmp000964	287.06	153.01	286.048	C15H10O6	[M+H]+	Aureusidin	Flavonoids	Sinensetin	38216-54-5	A	1955700	1908500	1703100	1425700	1030600	1220700	1018800	1106500	1167700	1275500	1373200	1719700	794410	850500	802350	1244400	1260800	1202900	C08576	--
Zmpn002440	287.06	135.05	288.063	C15H12O6	[M-H]-	3,4,2',4',6'-Pentahydroxychalcone	Flavonoids	Chalcones	14917-41-0	B	3345800	3347000	2136500	3105300	3200000	4206100	7875300	4156900	4045900	3570600	4032100	5205100	1221200	1472400	730140	3224300	3735200	3598900	C15525	ko00941,ko01100
mws1094	287.06	259	288.063	C15H12O6	[M-H]-	Aromadendrin (Dihydrokaempferol)	Flavonoids	Dihydroflavonol	480-20-6	A	2252900	2211600	1718600	25765	23204	20580	285570	340540	275400	110420	65330	121890	305370	269790	270180	547000	641700	676140	C00974	ko00941,ko01100,ko01110
mws0064	287.06	135	288.063	C15H12O6	[M-H]-	Eriodictyol (5,7,3',4'-Tetrahydroxyflavanone)	Flavonoids	Dihydroflavone	552-58-9	A	19615000	20513000	15807000	4595100	5062200	4905100	7533200	6617800	7569000	5485400	3833400	6786800	8403600	7471700	7919700	8122900	8952800	10506000	C05631	ko00941,ko01100,ko01110
Lmyn007883	287.22	287.22	288.23	C16H32O4	[M-H]-	9,16-Dihydroxypalmitic acid	Lipids	Free fatty acids	38076-49-2	B	529430	527580	389290	628990	950330	922870	542550	491980	479470	624620	419510	657100	382030	382120	359440	537940	592000	624130	--	--
pmn001686	287.22	241.22	288.23	C16H32O4	[M-H]-	10,16-Dihydroxypalmitic acid	Lipids	Free fatty acids	3233-90-7	A	30722	31315	19322	35873	50223	46040	30442	30023	28599	35791	23928	31159	22787	20884	19485	30657	37588	34729	C08285	ko00073
pme3163	289	97	290.04	C7H15O10P	[M-H]-	D-Sedoheptuiose 7-phosphate	Others	Saccharides and Alcohols	2646-35-7	B	96032	79946	101340	62596	108460	74733	27532	27770	35115	243830	156750	197520	138420	177690	134350	119350	104310	121750	--	--
pme0460	291.09	139.04	290.079	C15H14O6	[M+H]+	Epicatechin	Flavonoids	Flavanols	490-46-0	B	19943000	22707000	22137000	33602000	26667000	27416000	7562800	6895600	9351000	6093900	6650700	8491200	5814200	9897500	7950900	14563000	16541000	15964000	C09727	ko00941,ko01100,ko01110
mws0054	289.07	245	290.079	C15H14O6	[M-H]-	Catechin	Flavonoids	Flavanols	154-23-4	A	13756000	13030000	12038000	16755000	19193000	20086000	4666900	5196900	5038900	2876400	2348100	3405400	5127700	4520100	5923400	10534000	11309000	11409000	C06562	ko00941,ko01110
Lmgp004167	291.09	139.04	290.079	C15H14O6	[M+H]+	3',4,4',5,7-Pentahydroxyflavan (Luteoforol)	Flavonoids	Flavonoid	13392-26-2	B	245280	163190	194720	388990	154350	260760	447250	444520	922080	249670	429240	370550	118170	235230	127220	340860	301770	339150	C05907	ko00941
Zmyn004548	291.2	235.17	292.204	C18H28O3	[M-H]-	12-Oxo-phytodienoic acid	Lipids	Free fatty acids	85551-10-6	B	2001.2	1993.8	2447.3	2193.1	3622.9	3646.1	5704	3554.8	5205.9	5355.6	4174.9	6390.7	3866.2	4271.5	3811.7	3229	3997.9	4615.9	C01226	ko00592,ko01100,ko01110
Zmpn003368	293.21	195.14	294.219	C18H30O3	[M-H]-	13S-Hydroxy-9Z,11E,15Z-octadecatrienoic acid	Lipids	Free fatty acids	87984-82-5	B	898890	1003600	678130	295930	374670	372470	401030	356620	364000	287570	205310	303730	392400	365620	331520	374360	429650	463770	C16316	ko00592
pmb2792	293.21	193.1	294.219	C18H30O3	[M-H]-	13-Hydroxy-6,9,11-octadecatrienoic acid	Lipids	Free fatty acids	74784-20-6	B	82691	89292	79864	79854	124370	93001	89728	103920	129970	92644	112200	93442	148540	126100	95945	116710	125870	132800	--	--
pmb2786	293.21	235.17	294.219	C18H30O3	[M-H]-	9-Hydroxy-10,12,15-octadecatrienoic acid*	Lipids	Free fatty acids	89886-42-0	B	195190	197700	148240	194540	201280	231250	248540	211730	208290	254080	175080	257880	142240	134750	140180	174020	217690	221090	C16326	ko00592
Lmbn005443	293.21	235.17	294.219	C18H30O3	[M-H]-	13-KODE; (9Z,11E)-13-Oxooctadeca-9,11-dienoic acid*	Lipids	Free fatty acids	54739-30-9	B	200390	218930	154050	203550	231650	258840	260970	208720	215020	258280	178600	259810	156420	140210	147850	187790	215030	240270	C14765	ko00591
pmb2787	293.21	275.1	294.219	C18H30O3	[M-H]-	9-Oxo-10E,12Z-octadecadienoic acid	Lipids	Free fatty acids	54232-59-6	A	167930	110780	104200	191220	182320	192320	223950	187550	183410	226100	150890	226480	132970	134090	122300	162300	174480	191880	C14766	ko00591
Hmqp005455	297.24	81.07	296.234	C18H32O3	[M+H]+	15(R)-Hydroxylinoleic Acid*	Lipids	Free fatty acids	177931-23-6	A	1681800	1713100	1381200	2045400	1437800	1396500	1380300	1396100	1550000	1719200	1898800	1800200	834040	714450	730470	1381000	1364200	1372300	--	--
Hmqp005411	297.24	81.07	296.234	C18H32O3	[M+H]+	9-Oxo-12Z-Octadecenoic acid*	Lipids	Free fatty acids	112543-32-5	A	1899500	1969300	1617100	2276200	1676500	1582300	1639200	1630100	1932900	2012200	2116400	2095100	938590	877630	879320	1680700	1676500	1635100	--	--
Rfmb091	295.23	195.14	296.235	C18H32O3	[M-H]-	9S-Hydroxy-10E,12Z-octadecadienoic acid*	Lipids	Free fatty acids	15514-85-9	A	17336000	18191000	13383000	6807300	7848800	8467800	13041000	12593000	12007000	12945000	8926800	13099000	7329500	7137200	6874700	9627100	11337000	12045000	C14767	ko00591
Lmbn005662	295.23	171.1	296.235	C18H32O3	[M-H]-	9(10)-EpOME;(9R,10S)-(12Z)-9,10-Epoxyoctadecenoic acid	Lipids	Free fatty acids	16833-56-0	B	2072300	2175800	1577700	1568400	1653600	1734500	2936000	2644800	2613800	2600500	1772500	2665900	1401700	1314800	1284200	1840600	2132400	2274800	C14825	ko00591,ko01100
pmb2799	295.23	195.2	296.235	C18H32O3	[M-H]-	12,13-Epoxy-9-Octadecenoic Acid	Lipids	Free fatty acids	6799-85-5	A	1587600	1676900	1226100	1382300	1299300	1500600	1463500	1286200	1222900	1689100	1231200	1809000	842040	774140	742110	1142400	1359000	1535100	C14826	ko00591,ko01100
Lmbn005369	295.23	195.14	296.235	C18H32O3	[M-H]-	13(S)-HODE;13(S)-Hydroxyoctadeca-9Z,11E-dienoic acid*	Lipids	Free fatty acids	10219-69-9	A	17589000	18587000	14076000	7299200	7988000	8421500	13497000	12661000	13030000	13063000	9415600	13572000	7913000	7401800	7016900	10081000	11803000	12289000	C14762	ko00591
pme1474	298.1	136	297.09	C11H15N5O3S	[M+H]+	5'-Deoxy-5'-(methylthio)adenosine	Nucleotides and derivatives	Nucleotides and derivatives	2457-80-9	A	100640	91096	134090	150530	363150	157810	1412500	1688600	3190800	286920	313730	173810	142100	251240	117150	649930	741650	406850	C00170	ko00270,ko00908,ko01100
pmb0197	298.1	166.3	297.107	C11H15N5O5	[M+H]+	N7-Methylguanosine	Nucleotides and derivatives	Nucleotides and derivatives	20244-86-4	B	27126	21437	29795	18545	16179	18889	22472	42112	25408	19061	11372	6988.8	11850	12143	15094	17376	10603	12889	C20674	--
pmp001204	299.09	284.1	298.084	C17H14O5	[M+H]+	Apigenin-7,4'-dimethyl ether	Flavonoids	Flavonoid	5128-44-9	A	27358	34391	23796	73558	77140	59864	30518	39415	47879	144390	194140	172920	8931.4	12388	12621	64206	54679	57766	C10019	--
Zmyn004714	297.24	183.14	298.251	C18H34O3	[M-H]-	Ricinoleic acid	Lipids	Free fatty acids	141-22-0	A	1423800	1371700	1199100	722390	956490	949820	1046100	940490	1001000	1270000	978130	1342500	677510	659440	666060	961400	1222700	1148100	C08365	--
pmf0297	297.32	183.1	298.324	C20H42O	[M-H]-	1-Eicosanol	Lipids	Free fatty acids	629-96-9	B	1628300	1548500	1276800	779550	1057700	1044300	1138000	1048700	1138300	1397700	1090200	1475300	751390	752620	746550	1053600	1357900	1311700	--	--
mws0724	298.08	208	299.087	C10H13N5O6	[M-H]-	8-Hydroxyguanosine	Nucleotides and derivatives	Nucleotides and derivatives	3868-31-3	B	18728	24616	18577	21516	15904	20918	15149	11984	12194	29743	27268	29210	18349	22041	25691	25987	26383	25885	--	--
Zmyn005015	298.27	254.25	299.282	C18H37NO2	[M-H]-	Palmitoylethanolamide	Lipids	Free fatty acids	544-31-0	B	6930.8	6516.3	4907.7	5276.9	5126.6	5109.9	6263.5	6613.1	7652.9	8205.8	5148.7	7685.4	3504.9	3105.7	4426.3	4358	5167.8	6153.6	C16512	--
ML10195036	300.3	60.05	299.282	C18H37NO2	[M+H]+	3-Dehydrosphinganine	Lipids	Sphingolipids	16105-69-4	B	516650	547590	457650	440740	367720	349710	522060	673290	656610	486990	497570	463070	362120	322760	367640	513260	418150	442990	C02934	ko00600,ko01100
MA10012327	300.29	60.04	299.282	C18H37NO2	[M+H]+	D-Sphingosine	Lipids	Sphingolipids	123-78-4	B	161120	190020	160770	162700	148060	130960	226650	285070	305880	192790	216390	187570	148580	157030	158670	172520	157220	227620	C00319	ko00600,ko01100
pmp000548	301.07	286.04	300.063	C16H12O6	[M+H]+	Pratensein	Flavonoids	Isoflavones	2284-31-3	B	2882800	2798400	2340900	2435200	2128700	2211100	3134600	2707500	2945600	3474300	6405400	3923900	1981600	2314800	2068500	2861700	2574400	2762100	C10520	ko00943
pmp000001	301.07	286.05	300.063	C16H12O6	[M+H]+	Hispidulin (5,7,4'-Trihydroxy-6-methoxyflavone)*	Flavonoids	Flavonoid	1447-88-7	A	2752900	2857900	2229000	2379900	2104200	2092200	2970700	2630400	2772500	3719400	6194400	3440500	2017300	2253800	2069100	2779200	2834600	2793600	C10058	--
mws0058	299.06	284	300.063	C16H12O6	[M-H]-	Diosmetin (5,7,3'-Trihydroxy-4'-methoxyflavone)	Flavonoids	Flavonoid	520-34-3	A	5026400	4595200	3615400	2386200	3370300	3433200	7021400	5322500	5461300	6723200	7394900	7829200	4030000	4592000	3961100	4745900	5361300	5403300	C10038	--
pmp001127	301.07	286.08	300.063	C16H12O6	[M+H]+	Chrysoeriol*	Flavonoids	Flavonoid	491-71-4	A	2859200	2571200	2171300	2469200	2201200	2069500	2911200	2468500	2626600	3373900	5984300	3937300	2089000	2238100	1899500	2884700	2892600	2891800	C04293	ko00944
Lmcp004624	301.07	258.05	300.063	C16H12O6	[M+H]+	3-Methylkaempferol	Flavonoids	Flavonols	1592-70-7	B	367630	218050	96655	61334	88782	53621	77936	75540	92534	132280	92884	136880	116890	86991	87218	158900	80804	157560	C05902	--
Zmhn001358	299.08	137.02	300.084	C13H16O8	[M-H]-	4-O-Glucosyl-4-hydroxybenzoic acid	Phenolic acids	Phenolic acids	-	B	290240	243360	151010	138790	358600	335950	783070	702970	639960	150490	86932	201820	187510	164150	172440	319130	354210	264940	--	--
Lmsn002247	299.08	137.02	300.085	C13H16O8	[M-H]-	1-O-Salicyloyl-β-D-glucose	Phenolic acids	Phenolic acids	60517-74-0	B	231550	228060	151400	173470	265630	286740	637770	599070	615160	121410	93230	163250	132480	171090	161660	237130	281240	258830	--	--
pmb3142	299.1	137.1	300.085	C13H16O8	[M-H]-	Salicylic acid-2-O-glucoside	Phenolic acids	Phenolic acids	10366-91-3	B	416420	574350	523420	493120	764230	829770	1892000	1724100	1866300	343820	195780	442190	403220	394530	430730	731340	883230	886300	--	--
Zmyn005384	299.26	253.26	300.266	C18H36O3	[M-H]-	2R-Hydroxyoctadecanoic Acid	Lipids	Free fatty acids	26633-48-7	B	14298	17512	3482	9853.6	8522.5	28558	30684	20744	33554	47886	9638.1	46379	11303	4530.2	9783.5	7227.7	14387	18504	C03042	--
pmb3079	300.05	96.9	301.056	C8H16NO9P	[M-H]-	N-Acetyl-D-glucosamine-1-phosphate	Others	Saccharides and Alcohols	6866-69-9	B	29680	33225	26390	17581	23451	12714	10815	14563	17397	20817	16479	13942	12463	10386	12038	26650	9754.4	23623	C04256	--
mws0920	301.04	151	302.043	C15H10O7	[M-H]-	Tricetin (5,7,3',4',5'-Pentahydroxyflavone)	Flavonoids	Flavonoid	520-31-0	A	3421900	3356600	2897200	52678	62908	53011	738110	861850	771220	273280	209940	308550	931680	887820	846680	1181200	1476400	1520500	C10192	ko00941
pme2954	303.05	137.02	302.043	C15H10O7	[M+H]+	Quercetin	Flavonoids	Flavonols	117-39-5	A	338020	354970	286700	52449	35046	32415	58767	74202	51688	25958	30316	37528	53606	58748	54974	112520	94056	93601	C00389	ko00941,ko00944,ko01100,ko01110
mws1033	303.09	153.02	302.079	C16H14O6	[M+H]+	Homoeriodictyol	Flavonoids	Dihydroflavone	446-71-9	B	461720	422610	340750	263940	245780	203710	311870	244010	308240	315910	307420	362200	794660	734340	727690	408450	407070	415410	C09756	ko00941
mws1375	304.15	185.09	303.143	C12H21N3O6	[M+H]+	Nicotianamine	Amino acids and derivatives	Amino acids and derivatives	34441-14-0	B	19482	15971	24813	10605	15689	15590	53089	36158	32115	33182	38224	28425	61020	33693	43880	29893	26971	38291	C05324	--
mws0044	303.05	125.02	304.058	C15H12O7	[M-H]-	Dihydroquercetin(Taxifolin)	Flavonoids	Dihydroflavonol	480-18-2	A	5850200	5475200	4997900	82744	120130	105590	1634500	2021600	1560800	533050	347690	625130	1781400	1637700	1752500	2259800	2358400	2146600	C01617	ko00941,ko01100,ko01110
mws0042	305.07	125	306.074	C15H14O7	[M-H]-	Epigallocatechin	Flavonoids	Flavanols	970-74-1	B	14801	16283	8962	12797	25418	24762	11464	13165	12211	15831	12214	13617	14569	6857.9	16836	20931	11875	19086	C12136	ko00941,ko01110
pmn001610	307.26	307.3	308.272	C20H36O2	[M-H]-	Eicosadienoic acid	Lipids	Free fatty acids	5598-38-9	A	26711	28014	20218	26983	24962	31574	34084	22158	55286	40581	24143	47804	23625	27347	26762	21628	26217	20715	C16525	ko01040
pmb2791	309.21	209.1	310.1	C18H30O4	[M-H]-	9-Hydroperoxy-10E,12,15Z-octadecatrienoic acid	Lipids	Free fatty acids	111004-08-1	B	32891	41827	29110	16381	39770	24540	42676	53475	43100	40380	25593	32592	39445	34961	24151	45919	36850	39771	C16321	ko00592,ko01110
pmb2789	309	209	310.214	C18H30O4	[M-H]-	13S-Hydroperoxy-6Z,9Z,11E-octadecatrienoic acid	Lipids	Free fatty acids	121107-97-9	B	680430	624960	494580	35384	36833	48623	58762	68710	66512	29279	18719	33675	81239	77126	75584	176630	165780	159940	--	--
Hmqp006221	311.26	279.32	310.25	C19H34O3	[M+H]+	13-Hydroxy-9Z,11E-octadecadienoic acid	Lipids	Free fatty acids	18104-45-5	B	7641.4	9990.3	7466.5	12706	6535.8	5937.1	2253.6	2754.1	2492.6	8089.9	10048	6365	2826.1	2886.6	2009.7	4992.8	5459.4	4652.5	--	--
pmn001606	309.28	309.28	310.287	C20H38O2	[M-H]-	Eicosenoic acid	Lipids	Free fatty acids	26764-41-0	A	253030	130130	141150	88825	101510	99644	224940	224100	172080	145130	64131	281770	103580	94330	96366	134380	308040	275970	C16526	ko01040
pme3967	312.13	180	311.123	C12H17N5O5	[M+H]+	2-(Dimethylamino)guanosine	Nucleotides and derivatives	Nucleotides and derivatives	2140-67-2	A	436410	638570	359900	278900	203010	210740	636630	492110	484190	188550	100640	157520	473060	380860	262130	268890	271240	173990	--	--
Lmsn002887	311.08	163.04	312.085	C14H16O8	[M-H]-	1-O-Caffeoyl xylose	Phenolic acids	Phenolic acids	-	B	9872.3	13989	14570	6058.9	8756.8	8564.5	30094	37196	23820	7684.7	5254	12274	23940	18938	23538	14255	14386	12581	--	--
Rfmb087	311.22	293.21	312.23	C18H32O4	[M-H]-	9-Hydroxy-13-oxo-10-octadecenoic Acid	Lipids	Free fatty acids	-	B	609480	666680	471610	103940	133650	135000	147120	148310	133520	182140	135390	193100	133360	130550	101010	194050	208520	220770	--	--
pmn001689	311.22	223.17	312.23	C18H32O4	[M-H]-	9-Hydroxy-12-oxo-15(Z)-octadecenoic acid	Lipids	Free fatty acids	-	A	1530800	1545200	1156800	1583700	2288600	2247900	3174400	2498000	2694300	1914600	1228400	2121300	1947600	1757800	1944000	1952800	2209100	2160900	C21924	ko00592,ko01110
Lmbn005287	311.22	249.22	312.23	C18H32O4	[M-H]-	7S,8S-DiHODE; (9Z,12Z)-(7S,8S)-Dihydroxyoctadeca-9,12-dienoic acid	Lipids	Free fatty acids	143288-65-7	B	3455200	3366700	2673400	1190000	1792100	1761000	1294500	1137200	1203800	1990500	1378200	2062500	764380	737290	760360	1762300	1896500	1921100	C07354	ko00591
Zmjn004133	311.22	293.21	312.23	C18H32O4	[M-H]-	9S-Hydroperoxy-10E,12Z-octadecadienoic acid	Lipids	Free fatty acids	5502-91-0	B	603860	573700	403200	145270	141660	160680	144030	175120	162490	153110	108920	141880	171630	161270	146670	211470	254480	252450	C14827	ko00591,ko01100
Lmbn004685	311.22	223.17	312.23	C18H32O4	[M-H]-	5S,8R-DiHODE; (5S,8R,9Z,12Z)-5,8-Dihydroxyoctadeca-9,12-dienoate	Lipids	Free fatty acids	-	B	1574700	1585600	1124000	1582100	2333300	2198400	3325400	2549700	2709100	2045400	1180700	2121700	1981500	1763700	1812700	2084600	2141500	2142400	C20186	ko00591
pmb2804	311.1	171.3	312.23	C18H32O4	[M-H]-	13S-Hydroperoxy-9Z,11E-octadecadienoic acid	Lipids	Free fatty acids	33964-75-9	B	407910	383680	316690	152970	198590	199560	208980	190720	213650	264890	169530	264100	177650	175130	171910	216870	256150	267110	C04717	ko00591,ko01100
mws0038	313.07	283	314.079	C17H14O6	[M-H]-	Kumatakenin	Flavonoids	Flavonols	3301-49-3	A	661490	626700	514480	489240	697850	715480	881220	395800	470560	826400	1521400	841920	328370	666320	368040	678910	773830	797930	--	--
Lmsp008392	315.09	272.07	314.079	C17H14O6	[M+H]+	4',5-Dihydroxy-3',5'-dimethoxyflavone	Flavonoids	Flavonoid	-	A	14077	15166	14524	22365	18354	20612	15680	12155	14230	46975	65810	62563	6937.3	9145.6	6843.8	24350	22497	26921	--	--
Lmmn002179	313.09	107.05	314.1	C14H18O8	[M-H]-	Methyl salicylate-2-O-glucoside	Phenolic acids	Phenolic acids	10019-60-0	B	31934	33346	29211	46942	61424	56679	185430	165630	158400	24942	21202	27659	44415	45766	47165	58621	72172	56022	--	--
Lmbn005487	313.24	251.24	314.246	C18H34O4	[M-H]-	12,13-DHOME; (9Z)-12,13-Dihydroxyoctadec-9-enoic acid	Lipids	Free fatty acids	263399-35-5	B	74720	81716	61146	59251	80122	97499	86288	81153	82564	83418	61718	79096	52099	48308	49655	67822	84933	84180	C14829	ko00591
Lmqn004838	315.01	299.99	316.022	C15H8O8	[M-H]-	3-O-Methylellagic acid	Tannins	Tannin	-	B	27886	18778	20601	3815	10799	5483.4	42390	37010	35329	11891	9832.8	13079	13224	22954	20066	9010.3	22556	16223	--	--
mws0066	315.05	151	316.058	C16H12O7	[M-H]-	Isorhamnetin	Flavonoids	Flavonols	480-19-3	B	23114	22899	17296	14742	14365	15350	19690	19708	15705	11871	8843.4	13796	19335	16896	15874	15890	17593	17222	C10084	--
pmb2871	315.07	153	316.079	C13H16O9	[M-H]-	1-O-Gentisoyl-D-glucoside*	Phenolic acids	Phenolic acids	23445-11-6	A	858990	712510	567530	314770	561270	561150	711350	747840	872020	199060	218290	278120	553550	594570	466510	525580	694410	582190	--	--
pmn001367	315.07	153.02	316.079	C13H16O9	[M-H]-	Protocatechuic acid-4-O-glucoside*	Phenolic acids	Phenolic acids	-	A	513760	506920	363750	206060	308890	311720	473310	507950	525040	117750	118620	176350	337830	355730	310250	320390	339750	327150	--	--
pmf0392	317.1	167.04	316.095	C17H16O6	[M+H]+	Persicogenin (5,3'-dihydroxy-7,4'-dimethoxyflavanone)	Flavonoids	Dihydroflavone	28590-40-1	B	20164	17695	20456	32633	23809	30838	35439	39454	36072	82507	173530	157930	19254	11371	10344	30603	56758	51145	--	--
Zmtn001661	315.11	153.02	316.116	C14H20O8	[M-H]-	Vanilloloside	Others	Others	74950-96-2	B	498590	519970	382520	222330	321760	323760	528570	654270	479190	152000	129320	196860	375550	328940	330650	327240	421730	373310	--	--
Hmtn001120	315.11	153.06	316.116	C14H20O8	[M-H]-	5-(2-Hydroxyethyl)-2-O-glucosylphenol	Phenolic acids	Phenolic acids	-	B	684450	832090	585770	459550	762690	616150	224260	233230	236630	242820	169300	251110	311070	356840	305760	314410	452670	473590	--	--
pmb2221	318.3	60.1	317.293	C18H39NO3	[M+H]+	4-Hydroxysphinganine	Lipids	Sphingolipids	554-62-1	A	1087400	1312400	1097700	1215900	1521100	1254300	2167700	2587600	2866600	1819900	1523100	1658500	1417400	1326400	1400600	848350	1597500	1610100	C12144	ko00600,ko01100
mws0032	319.04	153	318.038	C15H10O8	[M+H]+	Myricetin	Flavonoids	Flavonols	529-44-2	B	40429	16763	30277	54835	46648	39096	21214	41604	40939	57978	69683	73208	40784	34492	31191	27127	32860	36169	C10107	ko00941,ko00944,ko01110
mws0744	319.05	301	320.053	C15H12O8	[M-H]-	Dihydromyricetin (Ampelopsin)	Flavonoids	Dihydroflavonol	27200-12-0	B	225340	253290	199440	39448	33147	53202	102150	83190	108010	38940	33834	51748	85576	85608	82875	93666	121350	118860	C02906	ko00941,ko01110
pmb0751	321.1	147.3	320.09	C16H16O7	[M+H]+	Trans-5-O-(p-Coumaroyl)shikimate	Phenolic acids	Phenolic acids	-	B	25942	20781	26529	23616	31553	24287	64383	72136	108190	58627	51827	28123	88366	38819	44989	35319	40380	36289	C02947	ko00940,ko00941,ko00945,ko01100,ko01110
mws0582	322.11	130	321.099	C11H19N3O6S	[M+H]+	S-(Methyl)glutathione	Amino acids and derivatives	Amino acids and derivatives	2922-56-7	B	156710	115670	105530	66243	93279	81309	71955	74739	43092	200970	126570	193230	169590	100970	116860	126460	74053	78357	C11347	--
pmn001513	321	125	322.021	C14H10O9	[M-H]-	Digallic Acid	Tannins	Tannin	536-08-3	B	189810	148080	91514	54688	73997	98819	58056	29736	24534	69480	46097	95216	63969	57368	54606	70787	95230	86620	C01572	--
pme3174	324.06	112	323.052	C9H14N3O8P	[M+H]+	Cytidine 5'-monophosphate(Cytidylic acid)	Nucleotides and derivatives	Nucleotides and derivatives	63-37-6	B	24297	33772	22359	25330	39997	30746	16646	23799	29806	18571	22775	19360	30535	27112	35792	31043	22930	27577	C00055	ko00240,ko01100
pme3188	323.03	211	324.036	C9H13N2O9P	[M-H]-	Uridine 5'-monophosphate	Nucleotides and derivatives	Nucleotides and derivatives	58-97-9	B	27757	24255	20596	12774	12430	22319	19180	17325	27483	10957	10759	17458	13271	12995	9588.3	27799	11399	17826	C00105	ko00240,ko01100
mws0983	326.31	62.06	325.298	C20H39NO2	[M+H]+	N-Oleoylethanolamine	Alkaloids	Alkaloids	111-58-0	A	3057100	2981300	2681500	3155300	2521800	2293100	2864200	2665100	3398200	3116500	3191500	3550400	1686700	1485500	1343800	2973500	2474200	2821500	C20792	--
Lmsn003111	325.09	145.03	326.1	C15H18O8	[M-H]-	1-O-p-Coumaroyl-β-D-glucose	Phenolic acids	Phenolic acids	7139-64-2	B	208860	194490	157020	766000	1077800	925490	1140400	747060	950260	533270	447150	646830	1091900	653470	863070	697210	762810	742940	C16827	--
Zmhn002301	325.09	163.04	326.1	C15H18O8	[M-H]-	p-Coumaric acid-4-O-glucoside	Phenolic acids	Phenolic acids	117405-48-8	A	382360	313360	255270	360910	518810	474670	600120	684940	674410	108240	98503	127620	295260	270320	306890	423580	350550	435320	C06739	--
Lmqn000351	325.11	59.01	326.121	C12H22O10	[M-H]-	Rutinose	Others	Saccharides and Alcohols	90-74-4	B	33179	39380	40371	29664	32080	39920	16407	20399	21302	26605	21382	20303	12952	10969	38106	30928	31935	44220	C08247	--
Lmyp002284	328.1	166.05	327.095	C14H17NO8	[M+H]+	2-Hydroxy-1,4-benzoxazine-3(2H)-one glucoside (HBOA glucoside)	Alkaloids	Alkaloids	27625-86-1	B	17275	17084	21919	23098	48039	24653	28043	68762	17022	26186	15739	29009	13017	6884.3	12409	23460	33656	37042	--	--
pmn001690	327.14	165.09	328.152	C16H24O7	[M-H]-	3-Hydroxy-4-isopropylbenzylalcohol-3-O-glucoside	Phenolic acids	Phenolic acids	-	B	120170	142450	152120	140230	230840	254460	108960	123690	133870	61025	46973	64524	108150	104110	135070	147260	130100	166100	--	--
mws0884	328.05	134.2	329.053	C10H12N5O6P	[M-H]-	Cyclic 3',5'-Adenylic acid	Nucleotides and derivatives	Nucleotides and derivatives	60-92-4	A	39747	42765	43200	33088	30924	43224	72868	58155	67284	60493	42972	54697	53555	52601	62366	40606	48327	67096	C00575	ko00230,ko01100
Lmzp004885	331.08	315.05	330.074	C17H14O7	[M+H]+	Tricin (5,7,4'-Trihydroxy-3',5'-dimethoxyflavone)	Flavonoids	Flavonoid	520-32-1	A	931530	959290	875180	1430600	1291300	1157900	405420	389270	448880	532430	605020	582810	548640	545160	555500	746050	752010	706390	C10193	--
Zmhn001883	329.09	209.04	330.095	C14H18O9	[M-H]-	Vanillic acid-4-O-glucoside	Phenolic acids	Phenolic acids	32142-31-7	A	15822	9580.2	9210.1	25992	31707	18691	68872	84872	66364	7466.6	7662.3	12666	43985	32856	19123	33701	39083	29020	--	--
Lmtn002565	329.11	167.03	330.095	C14H18O9	[M-H]-	1-O-Vanilloyl-D-Glucose	Phenolic acids	Phenolic acids	-	B	200140	209770	156890	134230	162740	216400	627870	650540	666590	184460	172560	257000	356100	362030	307160	311270	274720	360540	C20470	--
pmn001517	329.12	167	330.131	C15H22O8	[M-H]-	3,4,5-Trimethoxyphenyl-1-O-Glucoside	Phenolic acids	Phenolic acids	-	A	1048400	1081800	671930	766060	983770	1154000	1896900	1816000	1923200	573130	330120	677420	660540	844730	724630	928940	1116700	893280	--	--
Hmqn003054	329.23	311.23	330.24	C18H34O5	[M-H]-	9,10,11-Trihydroxy-12-octadecenoic acid	Lipids	Free fatty acids	61911-67-9	B	491820	465400	344430	166830	216840	204860	685690	661010	690320	461410	319420	477010	222720	226850	217430	356500	402630	426900	--	--
Lmbn004240	329.23	199.13	330.241	C18H34O5	[M-H]-	9,10-Dihydroxy-12,13-epoxyoctadecanoic acid	Lipids	Free fatty acids	-	A	181360	174210	134560	56551	72931	68177	128350	115060	107680	99172	81447	122040	94916	74362	78697	98534	114090	113720	C14837	ko00591
Lmbn003970	329.23	211.14	330.241	C18H34O5	[M-H]-	9,12,13-TriHOME; 9(S),12(S),13(S)-Trihydroxy-10(E)-octadecenoic acid	Lipids	Free fatty acids	97134-11-7	B	341710	350380	260690	117510	162340	147540	322350	278430	310920	297130	205480	349890	185160	193490	179980	258170	254420	270880	C14833	ko00591
pmn001694	329.23	229.15	330.241	C18H34O5	[M-H]-	9,10,13-Trihydroxy-11-Octadecenoic Acid	Lipids	Free fatty acids	29907-57-1	A	5000800	5140100	3831400	1707200	2334200	2126300	9423800	9125000	9378800	5224600	3465900	5215200	2650000	2215700	2427500	4510500	4863900	4709700	C14835	ko00591
pmp001284	331.28	313.27	330.277	C19H38O4	[M+H]+	Monopalmitin	Lipids	Glycerol ester	542-44-9	A	13223	12163	13887	16532	16119	14373	12189	10231	16539	17981	15572	16012	14758	14832	10134	14623	15484	15153	--	--
pmb0789	332.13	152.07	331.127	C14H21NO8	[M+H]+	Pyridoxine-5'-O-glucoside	Others	Vitamin	-	B	132870	116950	111980	32154	22915	28974	44599	44169	70206	66719	112820	87967	160460	165420	178450	101170	95732	83204	C03996	--
pmc0066	333.05	137.05	332.052	C10H13N4O7P	[M+H]+	2'-Deoxyinosine-5'-monophosphate	Nucleotides and derivatives	Nucleotides and derivatives	3393-18-8	B	21637000	20051000	18587000	17356000	17255000	18038000	18244000	21793000	21172000	19801000	19068000	16509000	19541000	20195000	18506000	19523000	19556000	19915000	C06196	ko00230
Lmyn007622	331.25	157.12	332.256	C18H36O5	[M-H]-	9,10,18-Trihydroxystearic acid	Lipids	Free fatty acids	496-86-6	B	59523	57337	49730	76740	82789	88462	52704	52254	58387	128800	83478	134450	74991	76277	69944	77822	80533	89036	C19621	ko00073
mws0675	335.06	123	334.057	C11H15N2O8P	[M+H]+	β-Nicotinamide mononucleotide	Nucleotides and derivatives	Nucleotides and derivatives	1094-61-7	B	24389	8271.6	15372	8204.5	9808.1	13267	34998	22609	34760	15501	23493	23370	29636	37717	31147	26189	18379	13231	C00455	ko00760,ko01100
Hmln002806	335.08	179.03	336.085	C16H16O8	[M-H]-	5-O-Caffeoylshikimic acid	Phenolic acids	Phenolic acids	180981-12-8	B	1149600	844820	667190	15953	16325	21985	431250	529490	417750	487170	421000	709480	824150	832430	785920	551950	497450	594890	C10434	ko00940,ko00941,ko00945,ko01100,ko01110
pmb4777	337.09	161.1	338.1	C16H18O8	[M-H]-	4-Hydroxy-7-methoxycoumarin-β-rhamnoside	Lignans and Coumarins	Coumarins	-	B	504190	597140	300820	685110	569170	766050	1469300	1148200	1335100	1190700	982270	1501300	816350	1063600	572460	828780	789970	889120	--	--
pma6460	337.09	163.04	338.1	C16H18O8	[M-H]-	4-O-p-Coumaroylquinic acid	Phenolic acids	Phenolic acids	32451-86-8	B	43554	43428	50479	36607	71541	61362	113470	88691	92914	56113	29591	43189	167100	149370	163300	86807	93715	80979	C10441	--
pmb3068	337.09	173.1	338.1	C16H18O8	[M-H]-	1-O-p-Coumaroylquinic acid	Phenolic acids	Phenolic acids	-	B	14926	14507	12774	13648	23907	18619	34447	38471	37070	24374	7428.3	13873	57036	50705	50943	30276	26792	26675	--	--
pmb3074	337.09	191.05	338.1	C16H18O8	[M-H]-	5-O-p-Coumaroylquinic acid*	Phenolic acids	Phenolic acids	1899-30-5	A	88037	84521	49990	66528	81046	126680	1205500	1154400	1016500	30797	20840	38503	252190	295630	322480	250740	312540	333300	C12208	ko00940,ko00941,ko00945,ko01110
pmn001421	337.09	191.05	338.1	C16H18O8	[M-H]-	3-O-p-Coumaroylquinic acid*	Phenolic acids	Phenolic acids	87099-71-6	A	53132	63286	51384	95862	154300	116020	2142600	2012400	2127500	63260	31321	54430	363450	424110	366080	478470	579550	607710	--	--
pme3311	339	97	339.996	C6H14O12P2	[M-H]-	D-Fructose-1,6-biphosphate	Others	Saccharides and Alcohols	488-69-7	B	34022	21033	14420	12194	14439	3656.1	11712	13071	7413.3	12208	14971	11407	18149	4675.6	3046.8	11177	8884	21378	C00354	ko00400,ko00710,ko01100,ko01110,ko01200
mws1015	339.07	177	340.079	C15H16O9	[M-H]-	Esculin (6,7-DihydroxyCoumarin-6-glucoside)	Lignans and Coumarins	Coumarins	531-75-9	A	414390	432680	226680	537930	510890	353440	620260	561360	539440	2349300	2055800	2598100	1091100	945550	909630	823330	852110	879060	C09264	--
pma0149	341.08	207.07	340.079	C15H16O9	[M+H]+	Sinapoyl malate	Phenolic acids	Phenolic acids	92344-58-6	B	100830	89880	124340	110350	101520	99393	245720	192440	175270	53856	68885	108560	100270	39591	43362	70171	111950	73037	C02887	ko00940
Lmbn001162	339.07	177.02	340.079	C15H16O9	[M-H]-	Esculetin-7-O-glucoside	Lignans and Coumarins	Coumarins	-	A	429760	407720	258160	468550	546340	378000	732850	518160	565410	2228000	1409200	2295300	991330	918970	887180	707500	827780	994060	--	--
Lmsn002548	341.09	161.02	342.095	C15H18O9	[M-H]-	1-O-Caffeoyl-β-D-glucose	Phenolic acids	Phenolic acids	14364-08-0	B	131120	67190	74386	460280	615970	531960	421930	309290	305720	95297	103790	187870	363890	262500	284880	281390	305350	399010	C10433	--
Zmhn001793	341.09	179.03	342.096	C15H18O9	[M-H]-	6-O-Caffeoyl-D-glucose	Phenolic acids	Phenolic acids	-	B	1678400	1542200	1242100	3140000	4329200	3973500	2438000	1958100	2463900	2473600	1787100	3747900	2623600	2698800	2670800	2658200	2737000	2695700	--	--
Lmsn000381	341.11	89.02	342.116	C12H22O11	[M-H]-	D-Maltose*	Others	Saccharides and Alcohols	133-99-3	A	4471500	4851200	6468300	7516300	9167900	9289700	3757700	3356900	3172400	4755500	9010000	4543000	5889000	7058300	6712800	6610100	6434800	5475800	C01971	--
mws0264	341.11	119	342.116	C12H22O11	[M-H]-	D-Trehalose*	Others	Saccharides and Alcohols	99-20-7	A	3470000	2905400	2763900	4791500	4351500	5327600	1770200	1591900	1900700	2508400	3955600	2979000	3317900	4217000	5201900	3822400	3281900	3092400	C01083	ko00500,ko01100,ko01110,ko02010
mws5038	341.11	89.02	342.116	C12H22O11	[M-H]-	Isomaltulose*	Others	Saccharides and Alcohols	13718-94-0	A	7438600	6103900	10661000	9802000	10905000	10064000	4983700	4334300	5123200	6020800	8775500	4945700	7848000	10318000	10559000	5318800	7771100	8413000	C01742	--
pme0519	341.11	119.03	342.116	C12H22O11	[M-H]-	D-Sucrose*	Others	Saccharides and Alcohols	57-50-1	A	12345000	10533000	12699000	14076000	14982000	13172000	10879000	9291600	8938600	10712000	12918000	9636700	13853000	13967000	16144000	13454000	12555000	11596000	C00089	ko00052,ko00500,ko01100,ko01110,ko02010
mws1080	341.11	179	342.116	C12H22O11	[M-H]-	Galactinol	Others	Saccharides and Alcohols	3687-64-7	A	22067000	23515000	25606000	23329000	30328000	23860000	18796000	19099000	18775000	22063000	27530000	22435000	28388000	28830000	34780000	20042000	21345000	23486000	C01235	ko00052,ko01100
mws0906	341.12	179	342.131	C16H22O8	[M-H]-	Coniferin	Phenolic acids	Phenolic acids	531-29-3	B	2022300	1866800	1673400	4208000	5181800	4303700	3042000	2543300	3273300	3414600	2328800	4035000	3418600	3227600	2902000	3366300	3144800	3393000	C00761	ko00940
pmb2211	343.3	240.7	342.288	C19H38N2O3	[M+H]+	Cocamidopropyl betaine	Alkaloids	Alkaloids	4292-10-8	A	213530	146650	149020	163100	169810	169440	158260	149160	165310	168830	152510	167090	189470	184600	247970	194600	154990	172390	--	--
mws1474	345.1	284	344.09	C18H16O7	[M+H]+	5,7-Dihydroxy-3',4',5'-trimethoxyflavone	Flavonoids	Flavonoid	18103-42-9	A	39133	33676	30627	35377	25235	24652	34212	29643	30012	36114	56283	34143	13740	17024	16233	27519	25174	23411	C19807	--
Zmln000899	343.11	181.05	344.111	C15H20O9	[M-H]-	Syringaldehyde-4-O-glucoside	Phenolic acids	Phenolic acids	-	B	181030	199220	169930	120770	164080	105400	268580	247060	237050	69572	47582	169810	52542	82243	64155	157360	167160	172490	--	--
mws0609	344.04	150	345.047	C10H12N5O7P	[M-H]-	Guanosine 3',5'-cyclic monophosphate	Nucleotides and derivatives	Nucleotides and derivatives	7665-99-8	A	33564	22778	19768	13055	12375	18640	18978	20335	14201	2500.6	2341.9	6415.2	6628.9	6827.4	4617.8	13220	11403	12273	C00942	ko00230,ko01100
pmb0801	346.11	184.1	345.106	C14H19NO9	[M+H]+	4-Pyridoxic acid-O-glucoside	Others	Vitamin	-	A	1336800	1573300	1227600	1805000	1337400	1693900	821160	716880	795690	533750	919830	776080	537360	403720	627820	978090	1275600	847010	--	--
mws1002	345.06	330	346.069	C17H14O8	[M-H]-	Syringetin	Flavonoids	Flavonoid	4423-37-4	A	14454	15334	11005	24031	32315	28575	20457	18162	17892	9577.3	6261.2	11909	13723	15111	12519	19645	20521	25316	C11620	ko00944
Lmtn000940	345.08	139.04	346.09	C14H18O10	[M-H]-	1-O-(3,4-Dihydroxy-5-methoxy-benzoyl)-glucoside	Phenolic acids	Phenolic acids	-	B	642150	699600	601620	87885	114420	128310	205240	197710	214240	39134	28575	47768	179900	191180	174370	245530	279920	257320	--	--
mws0874	346.06	210.9	347.063	C10H14N5O7P	[M-H]-	3'-Adenylic Acid	Nucleotides and derivatives	Nucleotides and derivatives	84-21-9	B	6631.9	12073	7189.2	2997	7823	5861.7	6253.3	7954.9	16044	4055.4	1489.3	9112.2	4729.7	7052.1	7080.8	12825	7115.8	11348	C01367	ko00230,ko01100
pmb0981	348.07	136	347.063	C10H14N5O7P	[M+H]+	Adenosine 5'-monophosphate	Nucleotides and derivatives	Nucleotides and derivatives	61-19-8	A	331160	399750	245570	254740	253770	424090	414840	451720	537200	268530	391440	268280	451790	369100	498030	724920	328610	344390	C00020	ko00230,ko00908,ko01100,ko01110
pmb0532	349.05	137.3	348.047	C10H13N4O8P	[M+H]+	Inosine 5'-monophosphate	Nucleotides and derivatives	Nucleotides and derivatives	131-99-7	B	19454	26156	18213	18435	23742	18815	28639	21145	29488	12813	30506	21349	19977	17506	30504	16258	13558	29979	C00130	ko00230,ko01100,ko01110
pmb1562	351.25	146.9	350.246	C21H34O4	[M+H]+	1-Stearidonoyl-Glycerol	Lipids	Glycerol ester	-	A	42856	43987	28614	14651	7867.8	9100	14542	22358	14245	20197	17353	12351	22243	11909	20178	25748	16294	15132	--	--
Lmhp011562	353.27	261.22	352.261	C21H36O4	[M+H]+	1-α-Linolenoyl-glycerol	Lipids	Glycerol ester	-	A	336670	334090	283190	384450	328600	315710	221390	230510	242810	405980	457710	471660	280080	287430	273190	365450	326440	326060	--	--
Lmhp011388	353.27	261.22	352.261	C21H36O4	[M+H]+	2-α-Linolenoyl-glycerol	Lipids	Glycerol ester	55268-58-1	A	343330	312210	281040	378620	317590	318940	230030	212840	237850	408060	454660	458220	283740	281950	252500	364800	340490	315220	--	--
mws0178	353.09	191.01	354.095	C16H18O9	[M-H]-	Chlorogenic acid (3-O-Caffeoylquinic acid)*	Phenolic acids	Phenolic acids	327-97-9	A	1652100	1226700	1331400	2197600	3317200	3310300	14225000	11421000	12937000	2814800	1816900	2694200	7116500	5119700	5822700	5229000	5261600	4807000	C00852	ko00940,ko00941,ko00945,ko01110
pme1816	353.09	191	354.095	C16H18O9	[M-H]-	Neochlorogenic acid (5-O-Caffeoylquinic acid)*	Phenolic acids	Phenolic acids	906-33-2	A	5728200	4573000	4141500	4138900	7156700	6667900	2069600	2229400	1707800	1423900	1051800	1640200	2877200	2844500	2709900	3471400	3607300	4035900	C17147	--
mws2108	353.09	191.05	354.095	C16H18O9	[M-H]-	Cryptochlorogenic acid (4-O-Caffeoylquinic acid)	Phenolic acids	Phenolic acids	905-99-7	A	1260600	1120800	994310	1549700	1997400	2027400	8949500	7331500	7978300	1469200	1244500	1773900	4320000	4260500	3426600	3108200	3159800	3387300	--	--
mws0748	353.09	191.1	354.095	C16H18O9	[M-H]-	1-Caffeoylquinic acid	Phenolic acids	Phenolic acids	1241-87-8	A	2954500	2646300	1890700	2137800	3350400	3203300	1077500	1144400	1108000	732050	450060	875060	1467000	1384900	1638700	1444500	2059300	1904200	--	--
Lmhp112042	355.28	263.24	354.277	C21H38O4	[M+H]+	1-Linoleoylglycerol	Lipids	Glycerol ester	2277-28-3	A	246280	172510	246330	145040	193350	209640	127990	62800	82169	136300	173820	142060	104890	119590	69367	169640	144840	208470	--	--
Lmhp012042	355.28	263.24	354.277	C21H38O4	[M+H]+	2-Linoleoylglycerol	Lipids	Glycerol ester	3443-82-1	A	227240	160320	249620	140980	209570	203530	121300	60224	89515	153390	168430	155870	108940	125000	68327	172230	142900	205400	--	--
Hmmn002544	355.1	193.05	356.111	C16H20O9	[M-H]-	Ferulic acid-4-O-glucoside	Phenolic acids	Phenolic acids	117405-51-3	A	116270	61813	70412	62254	104900	101190	30938	33042	36888	26550	22084	32157	34336	57310	40821	66341	58579	57969	--	--
Zmhn002334	355.1	193.05	356.111	C16H20O9	[M-H]-	6-O-Feruloyl-D-glucose	Phenolic acids	Phenolic acids	137887-25-3	B	78804	73364	57269	153390	190500	193160	437900	296550	219350	85016	81424	82797	192170	150580	169230	196740	209340	262410	--	--
Lmsn003318	355.1	175.04	356.111	C16H20O9	[M-H]-	1-O-Feruloyl-β-D-glucose	Phenolic acids	Phenolic acids	7196-71-6	B	253930	192510	156100	1077000	1399500	1377800	1579400	1233400	1183500	310700	254880	263040	578810	436810	535190	761400	833200	702140	C17759	--
pmb0296	357.3	265.4	356.293	C21H40O4	[M+H]+	1-Oleoyl-Sn-Glycerol	Lipids	Glycerol ester	129784-87-8	A	438920	440950	400290	370690	255070	293480	349520	444640	503580	360610	353460	367560	485650	431150	425830	463990	400640	394050	--	--
mws1526	359.13	197	358.126	C16H22O9	[M+H]+	Sweroside	Terpenoids	Sesquiterpenoids	14215-86-2	B	75025	115700	103780	110310	118580	115790	253260	197770	232820	39382	34622	35247	63590	55620	75852	66269	75009	113040	C17071	--
pme0085	359.08	196.7	360.084	C18H16O8	[M-H]-	Rosmarinic acid	Phenolic acids	Phenolic acids	537-15-5	A	11340	19671	16991	28301	43578	34449	20915	19162	30028	30315	15380	24882	30185	39028	30876	26168	27634	20199	C01850	ko00350,ko01100
pmb0998	364.07	152.1	363.058	C10H14N5O8P	[M+H]+	Guanosine 5'-monophosphate	Nucleotides and derivatives	Nucleotides and derivatives	85-32-5	B	10970	12496	9333.1	19302	15428	16669	13470	11094	7835.3	10516	9519.5	8305.8	7197.1	15324	17741	20184	16051	10067	C00144	ko00230,ko01100
mws5040	365.11	203.05	364.078	C12H21O11Na	[M+H]+	Turanose	Others	Saccharides and Alcohols	547-25-1	A	906910	852090	1153400	1391400	640420	836510	1199500	1400200	668130	693150	728500	1602800	883820	565170	856910	1459100	1286500	1468300	C19636	--
Lmgp003270	369.16	177.06	368.074	C16H16O10	[M+H]+	Scopoletin-7-O-glucuronide	Lignans and Coumarins	Coumarins	132752-65-9	B	419680	357360	429750	937270	733520	697330	391150	715470	491580	640210	557180	528930	756990	684850	350910	484140	563760	492310	--	--
pma3724	369.1	177.1	368.111	C17H20O9	[M+H]+	1-O-Feruloylquinic acid	Phenolic acids	Phenolic acids	-	B	552530	470470	535880	1081200	760810	1132400	714810	691940	837140	597090	770270	482460	594190	941950	865900	1148100	450590	650980	--	--
mws0179	367.1	190.9	368.111	C17H20O9	[M-H]-	Chlorogenic acid methyl ester	Phenolic acids	Phenolic acids	29708-87-0	A	27165	19800	25976	26867	41976	47886	84693	65222	73244	45393	49232	41362	78184	61942	60486	53107	50753	41230	--	--
pmb0752	369.12	177.1	368.111	C17H20O9	[M+H]+	3-O-Feruloylquinic acid	Phenolic acids	Phenolic acids	1899-29-2	A	1191400	1043000	1022600	2186200	2025700	1911700	1611800	1306400	1894700	1877500	2444200	1896500	2208700	3006900	2110400	1214400	2151900	2020700	C02572	--
Lmyn002540	368.1	162.06	369.106	C16H19NO9	[M-H]-	Dioxindole-3-acetyl-3-O-glucoside	Alkaloids	Alkaloids	-	B	339090	228410	263400	347790	399350	471970	1324000	1076500	1121200	465820	362480	645740	490750	363740	311400	632630	849740	626070	--	--
Lmbp002255	371.1	209.05	370.09	C16H18O10	[M+H]+	Fraxetin-8-O-glucoside (Fraxin)	Lignans and Coumarins	Coumarins	524-30-1	B	17087	14670	27696	29744	42343	24472	24885	44152	28046	10766	12232	19739	14722	16208	15044	19114	17338	20216	C09266	--
Hmgn002833	371.11	297.11	372.12	C20H20O7	[M-H]-	4-Ketopinoresinol	Lignans and Coumarins	Lignans	-	B	6266.3	3217.8	2617	4016.4	8479.7	5947.1	6750.3	7474.4	8023.2	11431	5338.8	10764	10823	19416	11771	10760	7176.1	10559	--	--
Hmgn004693	371.11	327.03	372.121	C20H20O7	[M-H]-	(8'R,7'S)-(-)-8-Hydroxy-α-conidendrin	Lignans and Coumarins	Lignans	-	B	8998.5	15154	9237.9	10880	17259	21525	19302	16378	13722	15816	15990	16600	10094	11636	14040	18798	22691	14417	--	--
pmb0064	374.11	198.08	373.101	C15H19NO10	[M+H]+	DIMBOA glucoside	Alkaloids	Alkaloids	18607-79-9	B	14991000	9857000	9023500	9807900	9471400	8482900	3433200	2580000	3892700	3496900	6171000	3750700	3891500	2962300	2848300	7223500	6546000	4244400	C04831	ko00402
mws0232	377.15	243.09	376.138	C17H20N4O6	[M+H]+	Riboflavin (Vitamin B2)	Others	Vitamin	83-88-5	A	795810	778210	1590900	532200	444930	343620	516460	388420	775860	982580	602930	540870	550060	431970	413140	699260	575860	447520	C00255	ko00740,ko01100,ko01110,ko02010
Lmfn005487	380.99	301.04	381.999	C15H10O9S	[M-H]-	Quercetin-3-O-Sulfonate	Flavonoids	Flavonols	60889-05-6	B	144050	84100	126030	58125	96391	115540	155370	112930	107810	158670	111310	169130	36747	37404	39167	65339	127790	116670	C00616	ko00944
pme3337	384.12	252	383.108	C14H17N5O8	[M+H]+	Succinyladenosine	Nucleotides and derivatives	Nucleotides and derivatives	4542-23-8	A	1201300	1146800	1054500	1219300	1100700	1214700	1629000	1489300	1769500	1655900	1552800	1017600	1756700	1259000	1933100	1328500	872890	1354300	--	--
Hmbn005951	383.12	163.04	384.121	C21H20O7	[M-H]-	1,3-O-Di-p-Coumaroylglycerol	Phenolic acids	Phenolic acids	-	B	106210	104360	72396	129370	131400	123820	191970	169560	256460	161700	163960	222940	237360	126730	140840	157070	177240	150460	--	--
pme1286	385.13	250	384.122	C14H20N6O5S	[M+H]+	S-(5'-Adenosy)-L-homocysteine	Amino acids and derivatives	Amino acids and derivatives	979-92-0	A	16975	31069	17033	18346	13756	16953	147140	116730	153030	28155	58147	42916	40542	52155	33728	46106	38630	51848	C00021	ko00270,ko01100,ko01230
Zmhn002227	385.11	223.06	386.121	C17H22O10	[M-H]-	4-O-Glucosyl-sinapate	Phenolic acids	Phenolic acids	-	A	133880	133500	102450	65147	62746	72522	280020	225360	286390	41095	22696	40557	34296	19547	21341	99641	115440	103020	C02919	--
pmb2940	385.11	205	386.121	C17H22O10	[M-H]-	1-O-Glucosyl sinapate	Phenolic acids	Phenolic acids	78185-48-5	A	250530	208180	221410	236180	350680	350290	302690	224130	296930	162210	126900	129220	159280	79487	138750	228500	279410	270080	--	--
HJN003	385.11	223.06	386.122	C17H22O10	[M-H]-	1-O-Sinapoyl-D-glucose	Phenolic acids	Phenolic acids	-	A	113740	144560	124650	75310	111220	111210	372440	367460	402590	58008	35925	69831	35762	38464	38659	114820	161510	153130	C01175	ko00940
Zmhn001970	389.12	227.08	390.131	C20H22O8	[M-H]-	Piceid	Others	Stilbene	27208-80-6	B	170460	129790	137580	117520	125380	166430	107700	131360	117450	44161	44485	44564	66688	65176	69233	122960	140920	119130	C10275	--
Lmwp011196	391.28	149.02	390.277	C24H38O4	[M+H]+	Bis(2-ethylhexyl)phthalate	Phenolic acids	Phenolic acids	117-81-7	B	112420	136830	117650	150940	143320	149510	42030	119670	185950	112070	130320	115290	133310	117460	100700	38147	56288	42728	C03690	--
Lmmp010562	391.28	149.02	390.277	C24H38O4	[M+H]+	Diisooctyl Phthalate	Phenolic acids	Phenolic acids	27554-26-3	A	113530	144780	122680	159460	161940	175560	49920	115420	175240	138790	141660	125920	136050	85702	68620	39242	39788	36696	C14577	--
pme3007	402.99	159	404.002	C9H14N2O12P2	[M-H]-	Uridine 5'-diphosphate	Nucleotides and derivatives	Nucleotides and derivatives	58-98-0	B	7677.6	5154.1	6943.2	3046.1	4839.4	5537.3	6417.7	3227.2	7045.1	11021	5037.1	8698.1	7649	3845.5	5876.5	12782	6156.7	6413.6	C00015	ko00240,ko00908,ko01100
pmn001319	413.12	398.1	414.131	C22H22O8	[M-H]-	1-O-Feruloyl-3-O-p-Coumaroylglycerol	Phenolic acids	Phenolic acids	-	A	70589	89291	58042	103790	84321	98454	86202	70316	62364	73034	51394	104610	71702	64392	61875	83894	89778	86341	--	--
Lmyn002435	415.16	253.07	416.168	C19H28O10	[M-H]-	Hydrangeifolin I	Phenolic acids	Phenolic acids	-	B	124760	154760	141040	266040	323520	419700	396740	231400	280610	113840	69390	199160	107220	121600	142260	185740	199990	244970	--	--
mws2523	421.08	241.1	422.083	C12H23O14P	[M-H]-	Trehalose 6-phosphate	Others	Saccharides and Alcohols	4484-88-2	A	1184600	1369900	1102100	1271000	1571700	1745600	778730	826830	897520	1043400	1084300	1112600	1027700	1097600	1007200	1142000	1246200	1008400	C00689	ko00500,ko01100,ko01110
Lmhp005784	425.21	177.05	424.2	C24H28N2O5	[M+H]+	p-Coumaroylferuloylcadaverine	Alkaloids	Phenolamine	-	B	491660	485130	388460	942350	739060	735590	429720	460530	527580	351510	406220	405570	438350	377000	387920	491440	500190	513830	--	--
pmb0864	426.26	285.24	425.254	C19H40NO7P	[M+H]+	LysoPE 14:0	Lipids	LPE	-	A	49131	56311	42115	37705	34270	39033	24963	31271	33369	44733	52085	47314	59690	50392	49473	46436	35863	38681	--	--
Lmhp008337	426.26	285.24	425.254	C19H40NO7P	[M+H]+	LysoPE 14:0(2n isomer)	Lipids	LPE	-	A	12647	15332	12025	9402.3	7652.9	11473	8681	7685.2	6774.7	13544	14981	14556	15021	15726	12532	11945	9948.6	10329	--	--
pmp000436	427.39	409.38	426.386	C30H50O	[M+H]+	Taraxerol	Terpenoids	Triterpene	127-22-0	B	20202	23752	19432	22216	12946	9910.8	11762	10890	9744.9	14385	14515	10752	8737.8	9119.5	5847.2	12625	11609	12261	C08637	ko00909,ko01110
pme2117	426	159	427.029	C10H15N5O10P2	[M-H]-	Adenosine 5'-diphosphate	Nucleotides and derivatives	Nucleotides and derivatives	58-64-0	B	9344.5	11448	7652.7	5432.9	11993	13829	15577	8983.7	12205	17409	4120.7	10840	10919	9574.1	12612	7040.2	13582	6393.9	C00008	ko00190,ko00195,ko00230,ko00908,ko01100,ko01110
mws0048	431.1	311	432.106	C21H20O10	[M-H]-	Apigenin-8-C-Glucoside (Vitexin)*	Flavonoids	Flavonoid carbonoside	3681-93-4	B	964910	747790	639660	683830	846900	1038600	291760	404880	426300	453610	354830	508210	556150	547880	511540	599790	582510	620510	C01460	ko00941,ko00944
Lmlp005572	433.11	271.06	432.106	C21H20O10	[M+H]+	Galangin-7-O-glucoside	Flavonoids	Flavonoid	-	A	1155700	912800	993650	717820	912960	868960	2946700	2903600	3162500	836650	1876100	986020	517140	581690	365970	1400500	1321200	1688600	--	--
pmp000413	433.11	283.06	432.106	C21H20O10	[M+H]+	Genistein-8-C-glucoside	Flavonoids	Isoflavones	66026-80-0	B	292320	228510	395600	333510	376430	340980	113120	34878	114490	127940	118360	126680	109290	190220	166490	180850	204310	124330	C10420	--
mws1434	431.1	311	432.106	C21H20O10	[M-H]-	Apigenin-6-C-glucoside (Isovitexin)*	Flavonoids	Flavonoid carbonoside	29702-25-8	A	1018900	744440	589780	681300	827520	908600	494660	403020	458480	479240	351600	503040	556860	581370	518940	691310	657450	718350	C01714	ko00944
mws0072	433.11	271.01	432.106	C21H20O10	[M+H]+	Apigenin-5-O-glucoside	Flavonoids	Flavonoid	28757-27-9	B	187270	168580	218930	226720	155490	168960	592220	584740	546520	629180	840140	920780	272340	87422	128450	391450	339820	428450	--	--
Lmlp006175	435.13	273.09	434.121	C21H22O10	[M+H]+	Isosalipurposide (Phlorizin Chalcone)	Flavonoids	Chalcones	4547-85-7	B	286770	336170	412870	992750	867170	520180	1628800	2147500	1781700	1104400	1260000	1368000	951320	810490	876370	964200	1115100	987990	C16406	ko00941
mws1179	433.11	271	434.121	C21H22O10	[M-H]-	Naringenin-7-O-glucoside (Prunin)	Flavonoids	Dihydroflavone	529-55-5	A	1952600	1859500	1358500	358510	568210	642970	1369900	1706300	1440200	581000	546090	742460	789700	595590	788290	951980	1129800	1376300	C09099	ko00941
Cmzn005251	433.11	271.06	434.121	C21H22O10	[M-H]-	6-O-Caffeoylarbutin	Phenolic acids	Phenolic acids	136172-60-6	B	8655100	7637200	6413900	11993000	15016000	11847000	22072000	24213000	26704000	34564000	28982000	27728000	23126000	17998000	18307000	22103000	20886000	22234000	--	--
mws2118	435.13	166.7	436.137	C21H24O10	[M-H]-	Phloretin-2'-O-glucoside (Phlorizin)	Flavonoids	Chalcones	60-81-1	A	60408	46123	42523	63120	90521	73950	76588	97721	68824	37480	22364	35008	60125	57102	50324	49779	67272	69616	C01604	ko00941,ko01110
Lmfn004093	435.13	315.09	436.137	C21H24O10	[M-H]-	Phloretin-4'-O-glucoside (Trilobatin)	Flavonoids	Chalcones	4192-90-9	A	1529700	1455600	1176900	1045200	1363900	1520400	536370	726250	651670	224520	156740	277310	694820	570280	602510	819010	947640	1035400	--	--
Lmhp008440	438.26	297.24	437.254	C20H40NO7P	[M+H]+	LysoPE 15:1	Lipids	LPE	-	B	14601	12624	12670	4583.2	3348.3	2694.1	3900.6	5401	5108.3	10513	9865.8	9484.5	23000	19619	20412	9548.8	10330	8153.7	--	--
Lmhp008885	440.28	299.26	439.27	C20H42NO7P	[M+H]+	LysoPE 15:0(2n isomer)	Lipids	LPE	-	A	14515	9476.6	16967	17307	19240	15165	7004.7	9305.6	10788	16668	17883	10349	12498	13185	11778	8309	9610.6	13575	--	--
Lmhp009187	440.28	299.26	439.27	C20H42NO7P	[M+H]+	LysoPE 15:0	Lipids	LPE	-	B	43782	39824	37701	48321	39250	42552	30332	35737	43277	40098	36598	41547	44087	34603	36899	43831	39463	35677	--	--
pmb0862	440.28	184.07	439.27	C20H42NO7P	[M+H]+	LysoPC 12:0	Lipids	LPC	20559-18-6	B	23048	22333	16755	13376	13968	13155	12586	12652	16991	12013	11522	14434	19429	20642	17735	12874	12577	14206	--	--
Lmhp005550	441.2	177.05	440.195	C24H28N2O6	[M+H]+	N,N'-Diferuloylputrescine	Alkaloids	Phenolamine	42369-86-8	A	7058500	6893900	4702900	18781000	17356000	16355000	3748600	4626400	4960900	4875900	6007300	7067100	4906000	3564700	3721600	7663500	7156200	7851500	--	--
pmp001247	442.2	221.08	442.182	C21H32NO9+	[M]+	Feruloylcholine glucoside	Alkaloids	Alkaloids	-	B	27176	20861	22940	21766	28867	18944	16667	14148	11071	18873	18626	12962	7367.1	7389.9	10552	12243	22237	12930	--	--
pmp000091	445.15	177.05	444.142	C23H24O9	[M+H]+	1,3-O-Diferuloylglycerol	Phenolic acids	Phenolic acids	83008-46-2	A	1092800	1272400	818660	2785000	1387700	1377800	933700	880810	816610	737070	932000	1093000	1271300	934790	1226600	1133100	1197700	1065100	--	--
pme1014	445.3	341.3	444.303	C31H40O2	[M+H]+	Menatetrenone (Vitamin K2)	Others	Vitamin	11032-49-8	B	89611	90874	99412	91182	116270	113580	119380	117100	104360	105500	114480	105900	115710	115100	94900	81467	83065	87380	--	--
pmp000415	447.13	285.07	446.121	C22H22O10	[M+H]+	3'-Methoxydaidzin	Flavonoids	Isoflavones	200127-80-6	B	6577.8	8176.3	6480.8	10321	9354.5	15678	9398.5	6693.6	9210.9	23732	24412	15248	4122.7	3044.9	5635.9	11546	10885	10512	--	--
pme3400	447.13	285	446.121	C22H22O10	[M+H]+	Biochanin A-7-O-glucoside (Sissotrin)	Flavonoids	Isoflavones	5928-26-7	B	16779	13929	14817	29641	26793	25654	14189	20851	18506	58540	50821	46337	11837	10190	9269.7	19074	25026	21828	C05376	ko00943
pmp000573	447.13	285.08	446.121	C22H22O10	[M+H]+	Acacetin-7-O-galactoside	Flavonoids	Flavonoid	-	B	15780	15717	14537	25717	27571	26575	17188	21415	23482	61043	54710	56919	10078	5970.9	11912	22548	24869	27681	--	--
mws0913	447.09	285	448.101	C21H20O11	[M-H]-	Kaempferol-3-O-galactoside (Trifolin)	Flavonoids	Flavonols	23627-87-4	A	17897000	19659000	12615000	2948000	5344000	4056800	21364000	22623000	20824000	4702600	2107500	3439600	3099000	3525700	3179200	8996500	10530000	9701200	C12626	ko00944
mws1608	447.09	357.1	448.101	C21H20O11	[M-H]-	Luteolin-6-C-glucoside (Isoorientin)	Flavonoids	Flavonoid carbonoside	4261-42-1	B	146230	131640	109140	74804	87195	141140	106160	78089	82086	84908	73068	80214	87540	61612	103400	100290	105510	101290	C01821	--
pme2459	449.11	287.2	448.101	C21H20O11	[M+H]+	Luteolin-7-O-glucoside (Cynaroside)	Flavonoids	Flavonoid	5373-11-5	A	25750000	16211000	16583000	5893700	6527300	5426400	17172000	24532000	25412000	3268700	4162400	2832500	2580300	3325200	3591700	15100000	10871000	12908000	C03951	ko00944
mws2209	449.11	287.06	448.101	C21H20O11	[M+H]+	Kaempferol-3-O-glucoside (Astragalin)*	Flavonoids	Flavonols	480-10-4	A	636270	839010	662330	136640	256820	149800	162020	261150	262520	295370	257110	222660	108210	270310	110230	402770	408650	283860	C12249	ko00944,ko01110
mws0089	447.09	285.04	448.101	C21H20O11	[M-H]-	Kaempferol-7-O-glucoside*	Flavonoids	Flavonols	16290-07-6	A	17742000	16509000	8471700	3015500	4388800	4069600	20167000	22785000	20258000	2714000	1932700	3987100	2814100	2485600	2664900	7739000	10358000	10111000	--	--
mws1299	449.11	299.2	448.101	C21H20O11	[M+H]+	Luteolin-8-C-glucoside (Orientin)	Flavonoids	Flavonoid carbonoside	28608-75-5	B	73722	150770	117600	190970	129060	150760	55652	17352	67993	50036	90272	83241	33640	55335	43211	74345	74534	59674	C10114	--
Lmtn002796	449.1	287.05	450.116	C21H22O11	[M-H]-	Aromadendrin-7-O-glucoside	Flavonoids	Flavonoid	28189-90-4	B	2692700	3929300	2238800	2811800	2977100	2526600	4857300	4129300	4027200	7932800	5692300	8541200	7295700	5945300	7682800	5147800	4698300	4618100	--	--
mws0057	451.12	289	450.116	C21H22O11	[M+H]+	Eriodictyol-7-O-glucoside	Flavonoids	Dihydroflavone	38965-51-4	A	2300700	1642300	1733300	255330	174860	172740	997770	1077700	1287900	215030	358860	275000	148320	201460	266300	788960	752730	819100	--	--
mws1361	449.11	151	450.116	C21H22O11	[M-H]-	Taxifolin-3-O-rhamnoside (Astilbin)	Flavonoids	Dihydroflavonol	29838-67-3	B	6074600	6086000	4922600	559970	525400	599540	3573400	3224400	2965800	643400	807800	1052900	1121700	911760	1139100	2377400	2729800	2787500	C17449	--
Lmhp009034	452.28	311.26	451.27	C21H42NO7P	[M+H]+	LysoPE 16:1	Lipids	LPE	-	A	139430	130820	119580	80302	79750	62044	103230	119910	125520	152680	196620	177680	192500	161790	165120	138950	116910	152430	--	--
Lmhp008763	452.28	311.26	451.27	C21H42NO7P	[M+H]+	LysoPE 16:1(2n isomer)	Lipids	LPE	-	A	142650	122390	117860	69647	60857	75238	117340	127180	138760	164180	193670	188270	200110	171920	148610	136820	131880	139630	--	--
pmn001415	451.1	341.06	452.111	C24H20O9	[M-H]-	Catechin-(7,8-bc)-4β-(3,4-dihydroxyphenyl)-dihydro-2-(3H)-one	Flavonoids	Flavanols	-	B	191800	142500	127680	113790	195420	168050	151250	169660	142590	46938	22433	30798	154990	92187	129790	112960	121880	159190	--	--
pmb0876	454.29	313.27	453.286	C21H44NO7P	[M+H]+	LysoPE 16:0	Lipids	LPE	53862-35-4	A	9606100	9770700	8928800	6618700	5956200	5688800	5518400	6167300	7079800	8950000	8966900	9214900	9981600	9935000	9403800	8359500	7461700	7549900	--	--
pmd0160	454.29	313.27	453.286	C21H44NO7P	[M+H]+	LysoPE 16:0(2n isomer)	Lipids	LPE	-	A	3059000	3128100	2793800	1822400	1600700	1548200	1359200	1575900	1739200	2852700	2744700	2811400	3215000	2994000	2840400	2541000	2268100	2375300	--	--
Lmhp005872	455.22	177.05	454.21	C25H30N2O6	[M+H]+	Diferuloylcadaverine	Alkaloids	Phenolamine	-	B	96181	92274	80402	537630	366770	406490	174690	153730	157500	136380	179320	216350	952630	820930	857660	332600	318670	332380	--	--
Lmdp003994	461.14	299.09	460.137	C23H24O10	[M+H]+	6,4'-Dimethoxyisoflavone-7-O-glucoside (Wistin)	Flavonoids	Isoflavones	19046-26-5	B	473040	439550	288140	42585	33501	27207	769430	961220	885440	138890	150120	153600	283010	250180	241790	360050	342100	296160	--	--
pmb2654	460.1	117.9	461.153	C19H27NO12	[M-H]-	Anthranilate-1-O-Sophoroside	Phenolic acids	Phenolic acids	-	B	577960	457950	1274100	1457900	1773900	1238500	107480	113480	93401	529470	1266900	327220	994150	1241400	1352000	811580	915090	1114900	--	--
pmb3012	461.11	299.2	462.116	C22H22O11	[M-H]-	Chrysoeriol-7-O-glucoside*	Flavonoids	Flavonoid	19993-32-9	A	408880	458690	272070	143410	229810	185370	303510	486630	379750	173470	147500	176380	158960	175060	135350	250820	272040	282720	--	--
pmp000233	463.12	313.07	462.116	C22H22O11	[M+H]+	Swertiajaponin	Flavonoids	Flavonoid carbonoside	6980-25-2	B	16662	21386	13963	31171	26579	29254	8550.5	10320	19653	33330	52175	67017	14127	11019	11702	30827	21327	19899	C10187	--
pmp000120	463.12	427.1	462.116	C22H22O11	[M+H]+	Diosmetin-6-C-glucoside	Flavonoids	Flavonoid	-	A	34444	31931	19239	45116	27516	30478	13517	14629	12345	41707	48651	48746	9611.6	23459	21952	29384	19853	27532	--	--
HJAP011	463.11	343.08	462.116	C22H22O11	[M+H]+	Chrysoeriol-8-C-glucoside (Scoparin)*	Flavonoids	Flavonoid	301-16-6	B	21398	15687	23471	35771	19922	21352	16004	8687.6	11055	22722	35620	22824	18379	14634	25698	15446	19288	8959.1	--	--
Lmnp002845	463.13	343.09	462.116	C22H22O11	[M+H]+	Hispidulin-8-C-glucoside*	Flavonoids	Flavonoid carbonoside	-	B	22945	16541	13092	28031	15661	17419	5571.2	9463.4	11894	45033	28736	22080	9977.7	9882.7	13660	23384	18032	20118	--	--
Hmgp002189	463.13	301.07	462.118	C22H22O11	[M+H]+	Hispidulin-7-O-Glucoside*	Flavonoids	Flavonoid	17680-84-1	A	6739000	6159000	5117700	2762300	2211200	1712300	6381300	6096900	7209900	2253000	2871700	2426100	2510300	2450600	1738200	3640600	4080600	4200500	C17762	--
Hmdn001667	463.05	300.99	464.06	C20H16O13	[M-H]-	Ellagic acid-4-O-glucoside	Tannins	Tannin	-	B	72349	113810	58561	44953	65454	62672	116420	165290	169290	214980	151910	268100	163530	127890	149220	120300	137700	120460	--	--
mws0091	463.09	300.03	464.095	C21H20O12	[M-H]-	Quercetin-3-O-glucoside (Isoquercitrin)*	Flavonoids	Flavonols	482-35-9	A	9226800	8897800	6830100	2533600	2963800	3607100	2024500	1833700	1982100	967260	689550	1001000	2142300	2230100	2164900	4017000	3914200	3465300	C05623	ko00944,ko01100,ko01110
mws0061	463.09	300	464.095	C21H20O12	[M-H]-	Quercetin-3-O-galactoside (Hyperin)	Flavonoids	Flavonols	482-36-0	A	14098000	12714000	10162000	3395600	4205900	4661400	3137200	3575500	2796200	1210400	885370	1345500	2978200	2982100	3031800	5631300	5521500	5803800	C10073	--
mws1329	463.09	300.7	464.095	C21H20O12	[M-H]-	Quercetin-7-O-glucoside*	Flavonoids	Flavonols	491-50-9	A	25903000	23958000	20002000	2407900	3190900	2967200	6487700	5555200	5242400	1630300	1749900	2663600	4816100	4918700	5049000	8152300	10019000	9098500	C12639	--
mws0856	463.09	301	464.095	C21H20O12	[M-H]-	Quercetin-4'-O-glucoside (Spiraeoside)	Flavonoids	Flavonols	20229-56-5	A	18550000	20228000	17041000	2924700	3162100	3075500	5939300	4178000	4523500	2058400	1331600	2505400	5032100	3708900	5113500	6981600	8950200	8188400	--	--
Lmhp009464	466.29	325.27	465.286	C22H44NO7P	[M+H]+	LysoPE 17:1(2n isomer)	Lipids	LPE	-	A	46124	38825	43243	30032	31298	42801	58193	42479	57831	66313	45676	63323	44259	39854	35335	56959	43455	39380	--	--
Lmhp009769	466.29	325.27	465.286	C22H44NO7P	[M+H]+	LysoPE 17:1	Lipids	LPE	-	B	47501	41179	36952	31279	37567	39379	62721	44797	65870	73240	55604	52320	40770	46523	40087	43634	42449	44920	--	--
Lmhp010162	468.31	327.29	467.301	C22H46NO7P	[M+H]+	LysoPE 17:0	Lipids	LPE	-	B	20295	25940	14948	42831	44335	45666	32748	38537	42400	17140	19567	20781	26371	18601	20545	36117	31987	27916	--	--
pmd0130	468.31	184.07	467.301	C22H46NO7P	[M+H]+	LysoPC 14:0	Lipids	LPC	20559-16-4	A	778550	733930	671080	338300	288000	284270	324620	385170	406590	763560	909880	834820	953880	932470	849710	530060	487420	531190	--	--
Hmmp002121	469.12	317.08	468.113	C23H16O11	[M+H]+	Isorhamnetin-3-O-gallate	Flavonoids	Flavonols	-	B	137350	105580	141200	170060	213530	234310	120950	136650	140370	130200	112990	106770	148220	137610	155950	138290	115330	123610	--	--
Lmmp003167	470.23	220.1	469.221	C25H31N3O6	[M+H]+	Bis(Caffeoyl)Spermidine	Alkaloids	Phenolamine	124935-80-4	B	859670	1404700	1380900	1612700	675490	1263600	1076400	1598500	1207900	797550	1139900	2261100	1593400	788870	1565400	1286800	824790	1052100	--	--
pmn001726	470.23	334.18	471.237	C25H33N3O6	[M-H]-	N1-Caffeoyl-N3-dihydrocaffeoyl spermidine	Alkaloids	Phenolamine	-	B	84165	78147	69816	89944	94610	95037	216000	187220	226210	101840	69499	141260	131400	141460	118240	119820	126770	122340	--	--
Lmmp003112	472.24	222.11	471.237	C25H33N3O6	[M+H]+	Caffeoyl-dihydrocaffeoyl spermidine	Alkaloids	Phenolamine	-	B	48414	43741	32350	92851	41003	54222	31759	44667	57954	46830	20969	34666	45551	48043	34776	38456	77513	50714	--	--
pmb1912	474.17	327	473.166	C20H23N7O7	[M+H]+	10-Formyltetrahydrofuran	Alkaloids	Alkaloids	2800-34-2	A	2144700	1039700	651470	1471100	2065700	926450	735540	865170	613280	977530	1105600	728900	818250	817940	1334400	973920	1382300	828300	C00234	ko00670,ko00970,ko01100,ko01200
Lmhp008589	476.28	335.26	475.27	C23H42NO7P	[M+H]+	LysoPE 18:3(2n isomer)	Lipids	LPE	-	A	646240	536130	476700	579380	548400	503190	239640	276060	303860	513010	580220	564290	732650	754890	685390	549760	535190	519120	--	--
Lmhp008801	476.28	335.26	475.27	C23H42NO7P	[M+H]+	LysoPE 18:3	Lipids	LPE	-	A	496880	544740	473270	580880	423860	492060	265960	295450	348320	489650	566430	535810	727460	744750	753500	536870	526080	513600	--	--
pmb0874	478.29	337.27	477.286	C23H44NO7P	[M+H]+	LysoPE 18:2(2n isomer)	Lipids	LPE	-	A	9809100	9671300	8632300	6011900	4957500	4729100	3448300	4478800	4586300	8049500	8748000	7900100	8492600	8201400	7597900	7358800	6816500	7255700	--	--
pmb0881	478.29	337.27	477.286	C23H44NO7P	[M+H]+	LysoPE 18:2	Lipids	LPE	-	A	9749000	9387900	8599400	5863000	4914600	4642600	3355400	3985200	4618100	7907000	8938200	8249200	8657600	8155500	7831400	7375700	6555100	7121500	--	--
Lmfn003760	477.07	301.04	478.075	C21H18O13	[M-H]-	Quercetin-4′-O-glucuronide	Flavonoids	Flavonols	201463-36-7	A	24168	23606	23789	34924	20468	17315	64514	20267	18239	15268	17581	21650	33335	23794	38783	45036	42002	34722	--	--
Hmcp002207	479.12	317.06	478.111	C22H22O12	[M+H]+	Isorhamnetin-7-O-glucoside (Brassicin)	Flavonoids	Flavonols	6743-96-0	A	1373400	1198500	1032400	1747100	1579800	1406800	374180	300850	333580	238870	206440	303510	1065000	854520	737760	717940	917710	1086000	--	--
mws1454	477.14	315	478.148	C23H26O11	[M-H]-	Persicoside	Flavonoids	Dihydroflavone	28978-03-2	B	146380	149330	104300	42722	108690	92428	245210	269100	235780	43446	42696	46462	133180	96938	96288	117770	129440	129740	--	--
mws0289	480.31	339.29	479.301	C23H46NO7P	[M+H]+	LysoPE 18:1	Lipids	LPE	89576-29-4	A	8952900	7826900	7607000	4378700	4053500	3923200	3890600	4398500	5056300	7811200	8196400	7959200	7499500	7024200	7087800	6333100	5783500	6492000	--	--
pmb2260	480.31	184.07	479.301	C23H46NO7P	[M+H]+	LysoPC 15:1	Lipids	LPC	-	A	427990	427030	379630	82070	69325	66110	115220	124710	147600	226480	233070	231280	568610	540050	505260	262900	225970	237790	--	--
pmb0856	480.31	339.29	479.301	C23H46NO7P	[M+H]+	LysoPE 18:1(2n isomer)	Lipids	LPE	-	A	5675900	5537100	5149100	2914800	2703700	2715800	2390000	2708900	3379100	4767500	5110700	5001900	4568800	4429700	4196800	4436500	4053200	4034300	--	--
pmb0883	482.32	341.31	481.317	C23H48NO7P	[M+H]+	LysoPE 18:0	Lipids	LPE	69747-55-3	A	99319	111580	104250	139660	155960	141410	58445	68052	81569	56095	50310	54618	73326	73315	76588	77194	79874	78324	--	--
Lmhp009129	482.32	184.07	481.317	C23H48NO7P	[M+H]+	LysoPC 15:0(2n isomer)	Lipids	LPC	-	A	211980	203430	183540	176380	154170	126920	97375	163680	157560	239470	263050	233360	193300	209040	190410	187450	167870	187800	--	--
pmb0880	482.32	341.31	481.317	C23H48NO7P	[M+H]+	LysoPE 18:0(2n isomer)	Lipids	LPE	-	A	117480	116700	110180	67138	58264	53086	57637	70836	76402	123460	107360	100880	97529	97746	88087	89305	94849	85376	--	--
pmb2319	482.32	184.07	481.317	C23H48NO7P	[M+H]+	LysoPC 15:0	Lipids	LPC	108273-89-8	A	154870	152950	118580	129430	110070	119700	88038	112400	101360	175060	189850	171190	145830	150310	133950	137280	115220	134090	--	--
pma0680	484.24	220.1	483.237	C26H33N3O6	[M+H]+	N1-Caffeoyl-N10-Feruloylspermidine	Alkaloids	Phenolamine	-	B	411190	472880	396120	581470	218830	438060	559100	731170	1068700	616080	854080	560230	462270	358470	380760	604950	622740	792290	--	--
pmb0769	485.1	323.1	484.185	C25H28N2O8	[M+H]+	N-(p-Coumaroyl)serotonin Glucoside	Alkaloids	Alkaloids	76423-56-8	B	156790	91237	119840	191810	60549	103590	53052	57535	48699	79943	101730	89504	142200	104790	117370	95613	110200	81100	--	--
Lmmn003398	489.11	285.04	490.111	C23H22O12	[M-H]-	Kaempferol-3-O-(6''-acetyl)glucoside	Flavonoids	Flavonols	-	B	3948800	2464600	1799400	392850	637510	724760	2314100	3074400	2049400	591920	431960	775130	554880	490840	627240	1237500	1323700	1623800	--	--
pmn001712	549.22	489.2	490.177	C22H34O12	[M+CH3COOH-H]-	3-Hydroxy-4-isopropylbenzylalcohol-3-O-sophoroside	Phenolic acids	Phenolic acids	-	B	26807	27939	26843	9124.6	12712	13351	24586	25676	31410	29914	16493	29899	32524	24525	20562	34474	20374	19646	--	--
pmb0863	492.31	184.07	491.301	C24H46NO7P	[M+H]+	LysoPC 16:2(2n isomer)	Lipids	LPC	-	A	251420	249800	193720	144040	129040	107130	86170	91791	117470	209080	276930	213110	180540	186450	159030	160210	207070	182230	--	--
pma1303	492.31	184.07	491.301	C24H46NO7P	[M+H]+	LysoPC 16:2	Lipids	LPC	-	A	242790	207170	193370	129570	114740	129620	83629	85994	128970	188440	245750	206470	172690	195520	171680	176530	169260	181150	--	--
pmb0736	493.13	331.08	492.127	C23H24O12	[M+H]+	Tricin-7-O-Glucoside	Flavonoids	Flavonoid	32769-01-0	A	5369000	7269900	5075500	3159200	3100900	3085300	2903500	4197300	3843200	2902400	1889000	2045800	3156700	2767400	2992400	4456300	3001200	3156500	--	--
pmb3042	491.12	329.1	492.127	C23H24O12	[M-H]-	Tricin-5-O-Glucoside	Flavonoids	Flavonoid	32769-00-9	A	102510	74116	89252	45423	55873	52076	62703	76747	52695	67204	24176	64369	60068	61652	66800	81839	62833	63120	--	--
pmb0790	494.19	332.5	493.18	C20H31NO13	[M+H]+	Pyridoxine-5'-O-diglucoside	Others	Vitamin	-	A	23182	26457	21813	6023.1	6246.5	2328.5	15494	11114	9629	13670	21937	18289	28960	23882	26137	12854	8692.6	14333	--	--
Lmhp008833	494.32	184.07	493.317	C24H48NO7P	[M+H]+	LysoPC 16:1(2n isomer)	Lipids	LPC	-	A	1586800	1460800	1240000	557680	396510	412070	1506800	2063100	2062100	2367800	2686300	2711100	1691800	2334100	2176900	1631100	1538200	1689900	--	--
pmp001270	494.32	184.07	493.317	C24H48NO7P	[M+H]+	LysoPC 16:1	Lipids	LPC	76790-27-7	A	2020000	2287600	1840400	917070	750940	764660	1679300	1863200	2154700	2312600	2535800	2065700	3337000	3191900	3062000	1945000	1870700	1893000	--	--
Lmsn002937	493.1	169.01	494.106	C22H22O13	[M-H]-	1-O-Caffeoyl-6-O-galloyl-β-D-glucose	Phenolic acids	Phenolic acids	-	B	79295	78131	58904	81522	130320	98440	88018	70976	99827	47962	19788	45738	65969	85748	67342	67130	69413	80432	--	--
Lmsn003778	493.1	169.01	494.106	C22H22O13	[M-H]-	1-O-Caffeoyl-4-O-galloyl-β-D-glucose	Phenolic acids	Phenolic acids	-	B	69310	76939	58743	107980	109820	103090	82005	93352	102110	27313	26172	41364	97902	87056	79652	80005	76010	84850	--	--
pmb0855	496.34	184.07	495.332	C24H50NO7P	[M+H]+	LysoPC 16:0	Lipids	LPC	17364-16-8	A	63489000	62451000	62792000	53995000	46975000	46701000	49358000	53178000	56228000	66598000	66100000	65409000	67039000	68017000	65422000	59213000	59929000	53346000	--	--
pmd0132	496.34	184.07	495.332	C24H50NO7P	[M+H]+	LysoPC 16:0(2n isomer)	Lipids	LPC	-	A	27128000	26887000	24270000	17450000	14453000	14359000	14434000	16563000	18737000	28644000	29171000	29993000	28267000	28504000	28950000	23340000	20253000	23346000	--	--
Lmhp008688	500.28	359.26	499.27	C25H42NO7P	[M+H]+	LysoPE 20:5	Lipids	LPE	-	B	55162	49884	46841	25643	14892	18413	26476	28442	36668	55325	64095	53527	37880	43179	40807	44855	39058	36512	--	--
Lmsn004322	503.12	179.03	504.127	C24H24O12	[M-H]-	1,6-Di-O-caffeoyl-β-D-glucose	Phenolic acids	Phenolic acids	-	B	61394	54650	42934	58912	105390	90112	34354	58985	45848	27902	34737	25767	51371	42028	38064	55445	40550	93595	--	--
Lmsn004970	503.12	179.04	504.127	C24H24O12	[M-H]-	3,6-Di-O-caffeoyl glucose	Phenolic acids	Phenolic acids	-	B	45184	27622	43598	72054	92043	80727	47609	44498	62925	33782	9820.6	39784	44017	45262	62718	36692	66825	38081	--	--
Lmsn002288	503.14	341.09	504.148	C21H28O14	[M-H]-	1-O-Caffeoyl-(6-O-glucosyl)-β-D-glucose	Phenolic acids	Phenolic acids	-	B	11016	15314	10066	37479	44475	61270	45869	33662	41786	15355	10705	17175	26352	23635	16452	16572	12087	28594	--	--
pme2125	503.16	179	504.169	C18H32O16	[M-H]-	Raffinose*	Others	Saccharides and Alcohols	512-69-6	B	5644000	5474300	8321400	12795000	9734900	8107400	1646100	2409000	1918300	4890800	8329400	5083700	4846600	9620800	7126600	4677900	5525400	4099800	C00492	ko00052,ko01100,ko02010
mws1589	503.16	179	504.169	C18H32O16	[M-H]-	D-Panose*	Others	Saccharides and Alcohols	33401-87-5	B	1355600	1391600	1686100	1692500	1489100	2341600	333950	500360	558430	1255400	1394900	1229700	1105700	1467000	2325800	1348800	1047200	1480900	C00713	--
pme0500	503.16	323	504.169	C18H32O16	[M-H]-	D-Melezitose	Others	Saccharides and Alcohols	597-12-6	A	697980	805770	870660	1071000	809170	893600	204800	333700	359610	423730	738370	461420	817880	1164300	1195700	629090	770950	738840	C08243	--
Hmqp000191	505.18	127.03	504.17	C18H32O16	[M+H]+	Planteose	Others	Saccharides and Alcohols	470-57-5	A	45003	79424	64031	58161	41611	76782	61559	42989	48753	44958	56690	47728	58626	66112	85059	54937	41117	69353	C03848	--
Lmhp010757	506.32	365.31	505.317	C25H48NO7P	[M+H]+	LysoPE 20:2	Lipids	LPE	-	B	12176	14230	13934	13530	15635	11612	7695.8	9818	10041	10874	10716	10492	9183.2	9397.4	9885.6	12954	12572	10847	--	--
Lmhp010514	506.32	365.31	505.317	C25H48NO7P	[M+H]+	LysoPE 20:2(2n isomer)	Lipids	LPE	-	B	10655	12871	12007	12800	13183	12854	8785.1	6621.2	9461.4	10754	10477	7958.8	7837.5	9135.2	9311.1	11322	13803	13125	--	--
Lmhp008718	506.32	184.07	505.317	C25H48NO7P	[M+H]+	LysoPC 17:2	Lipids	LPC	-	A	91392	92908	88809	49686	35913	31767	32970	47346	58317	73860	94740	92609	149740	136250	116980	66444	68190	60195	--	--
pmb3045	505.1	329.1	506.106	C23H22O13	[M-H]-	Tricin-7-O-Glucuronide	Flavonoids	Flavonoid	-	B	10075	10698	8994.4	12094	14101	13544	13438	13609	4895.8	6521.4	5672.6	4356.7	6002.2	8506.2	6286	9593.4	12236	5417.4	--	--
Lmhp009590	508.34	184.07	507.332	C25H50NO7P	[M+H]+	LysoPC 17:1	Lipids	LPC	-	A	393850	380310	370460	241950	219530	185220	195630	194880	255840	407740	434800	427800	433550	426200	417550	329940	293300	266750	--	--
pmb0565	509.13	347.08	508.122	C23H24O13	[M+H]+	Syringetin-3-O-glucoside	Flavonoids	Flavonoid	40039-49-4	B	30083	37706	38431	35400	48316	56623	44421	25986	32897	12435	18489	22251	28310	40507	26954	39199	26990	32696	--	--
Lmsn003805	507.11	169.01	508.122	C23H24O13	[M-H]-	1-O-Galloyl-4-O-Feruloyl-β-D-glucose	Phenolic acids	Phenolic acids	-	B	10947	11809	9220.1	6869.1	4467.6	11132	16460	21476	21591	8658.1	4469.6	7518.2	4485.5	4221.5	10562	10601	6425.8	12868	--	--
HJAP006	509.13	347.08	508.122	C23H24O13	[M+H]+	Syringetin-7-O-glucoside	Flavonoids	Flavonoid	-	A	947490	976130	755410	4347800	3197200	3552500	188310	238300	292390	171580	128900	142680	463510	298640	332240	785840	1015200	965950	--	--
pmb2406	510.36	184.07	509.348	C25H52NO7P	[M+H]+	LysoPC 17:0	Lipids	LPC	50930-23-9	A	567930	541030	438140	753460	592570	665120	704010	860480	837940	510170	508220	559760	596420	602790	587070	617300	600430	574330	--	--
Lmhp010515	510.36	184.07	509.348	C25H52NO7P	[M+H]+	LysoPC 17:0(2n isomer)	Lipids	LPC	-	A	189510	166340	138440	251430	202890	206690	203410	276990	291740	145940	176750	174990	194870	190330	178050	204870	188170	190120	--	--
Lmhp009773	515.32	261.22	514.314	C27H46O9	[M+H]+	1-α-Linolenoyl-glycerol-3-O-glucoside	Lipids	Glycerol ester	-	A	5939.2	3691.6	2660.3	4966.4	5862.2	5062.3	2307.3	3017.8	3786.4	3999	4392.3	5149.3	2761.6	3720.1	2665.7	4051.5	5594.2	3448	--	--
Lmhp009526	515.32	261.22	514.314	C27H46O9	[M+H]+	2-α-Linolenoyl-glycerol-1-O-glucoside	Lipids	Glycerol ester	-	A	3914.1	3922.7	4074.7	4847.4	5360.1	3469.4	2684.9	1631.8	3108.6	4912.8	6732.1	4242.2	3006.5	4061.5	1491.3	3382.1	4527.6	4966.4	--	--
Li512115	515.12	353.09	516.127	C25H24O12	[M-H]-	Isochlorogenic acid B*	Phenolic acids	Phenolic acids	14534-61-3	A	349080	236200	295100	394350	327290	393800	487480	412790	374360	289890	251840	350050	360210	339490	445460	386020	427650	362210	C10468	--
pmn001382	515.12	353.09	516.127	C25H24O12	[M-H]-	Isochlorogenic acid A	Phenolic acids	Phenolic acids	2450-53-5	A	330910	286610	246910	379470	461960	442000	396970	343150	285500	293080	246840	341290	328140	381080	351400	348440	372590	388100	--	--
pmn001384	515.12	353.09	516.127	C25H24O12	[M-H]-	Isochlorogenic acid C*	Phenolic acids	Phenolic acids	57378-72-0	A	318450	319150	279140	389460	386250	425280	445490	373720	365960	285030	276490	380340	324060	396270	385740	398550	441430	412030	--	--
Lmhp010573	517.34	263.24	516.33	C27H48O9	[M+H]+	1-Linoleoylglycerol-3-O-glucoside	Lipids	Glycerol ester	-	A	11787	10885	8678.1	15000	13928	8806.1	13266	7238.2	11360	7736.9	10782	9607.8	6139.6	7479.4	5558.2	9687.1	9504.5	12652	--	--
Lmhp010334	517.34	263.24	516.33	C27H48O9	[M+H]+	2-Linoleoylglycerol-1-O-glucoside	Lipids	Glycerol ester	-	A	12041	12931	8617	17778	13434	11996	13141	11575	12614	8808.1	11586	13243	8439.5	8158.1	7745.3	11259	10359	11811	--	--
pmb0865	518.32	184.07	517.317	C26H48NO7P	[M+H]+	LysoPC 18:3(2n isomer)	Lipids	LPC	-	A	4174500	3949400	3390000	2927300	2758500	2650000	2011700	2435400	2806500	3751500	4964500	4583700	7662400	6582000	6579300	3892300	3547900	3997200	--	--
pmb0854	518.32	184.07	517.317	C26H48NO7P	[M+H]+	LysoPC 18:3	Lipids	LPC	-	A	3724900	3698800	3366300	3112900	2603500	2446100	2026200	2332600	2669900	3870800	4455600	4194600	6749900	6104700	6045600	3956700	3497800	3937000	--	--
pmp000194	519.11	271.05	518.106	C24H22O13	[M+H]+	6''-O-Malonylgenistin	Flavonoids	Isoflavones	51011-05-3	B	284430	291300	289740	192150	194620	205650	925970	1191900	1214200	332300	365620	344110	179570	176230	187950	445970	412270	365600	C16192	ko00943
pmp000585	519.11	433.11	518.106	C24H22O13	[M+H]+	Apigenin-7-O-(6''-malonyl)glucoside	Flavonoids	Flavonoid	86546-87-4	A	14218	12847	9529.3	8991.3	5277.9	4697.3	32988	52963	51748	13117	11781	12350	6207.6	4894	6848.2	17902	16253	15154	C10020	--
Hmbn002692	517.16	175.04	518.164	C22H30O14	[M-H]-	6'-O-Feruloyl-D-sucrose	Phenolic acids	Phenolic acids	118230-77-6	B	235010	199470	157150	333600	406610	347250	830580	761630	790670	387500	267230	492780	420340	434270	461360	371970	480350	476430	--	--
pmp001273	520.34	184.07	519.332	C26H50NO7P	[M+H]+	LysoPC 18:2	Lipids	LPC	-	A	32843000	33369000	35808000	32679000	29337000	29023000	26283000	26823000	28857000	32964000	27806000	30616000	36538000	37729000	33069000	32681000	33527000	34772000	--	--
pmp001251	520.34	184.07	519.332	C26H50NO7P	[M+H]+	LysoPC 18:2(2n isomer)	Lipids	LPC	-	A	35181000	32197000	34380000	33445000	29350000	30832000	27042000	29426000	28274000	31918000	31583000	32635000	34269000	34465000	35489000	28966000	31531000	34538000	--	--
pmp001281	522.36	184.07	521.348	C26H52NO7P	[M+H]+	LysoPC 18:1	Lipids	LPC	-	A	38704000	37283000	35301000	36615000	34730000	35155000	25954000	27301000	30389000	31861000	34249000	33383000	38086000	37811000	36832000	36939000	34712000	34214000	--	--
Lmhp010190	522.36	184.07	521.348	C26H52NO7P	[M+H]+	LysoPC 18:1(2n isomer)	Lipids	LPC	-	A	40828000	40240000	38265000	31085000	26685000	26724000	34641000	38957000	39049000	40767000	41230000	39450000	36746000	39194000	39281000	39526000	38422000	38922000	--	--
pmd0136	524.37	184.07	523.364	C26H54NO7P	[M+H]+	LysoPC 18:0(2n isomer)	Lipids	LPC	-	A	736790	724370	672040	546580	508320	438660	232840	314380	322510	413590	420990	330070	507800	513300	505180	504360	485190	447260	--	--
mws0126	524.37	184.07	523.364	C26H54NO7P	[M+H]+	LysoPC 18:0	Lipids	LPC	19420-57-6	A	1665400	1576600	1084500	1327600	1285500	1025600	584450	670810	736510	789860	897220	880940	1082600	1191900	1187500	1052300	1007500	775270	--	--
pmp000234	527.15	331.08	526.148	C27H26O11	[M+H]+	Salcolin A	Flavonoids	Flavonoid	-	A	4564.2	2495.4	3536.9	3393.5	5078.6	2954	2037.5	3436.1	4171.9	5216.4	5204	4611.2	3323.7	2766.2	2847.2	3658.4	3313.4	3062	--	--
pmp000235	527.15	331.08	526.148	C27H26O11	[M+H]+	Salcolin B	Flavonoids	Flavonoid	-	A	4994	3726.5	4671.5	4364	5504.2	3611.9	2875.7	2918.8	3390.5	5824.3	3187.7	5733.1	3238.7	2167.7	4537	5232.9	4398.6	3425.6	--	--
Lmjp003822	531.15	177.06	530.142	C26H26O12	[M+H]+	3,5-O-Dicaffeoylquinic Acid Methyl Ester	Phenolic acids	Phenolic acids	159934-13-1	B	93978	81504	78652	124940	92667	85519	80924	89997	97151	65890	79816	66957	116090	80164	52392	93222	104390	83122	--	--
pmb2554	529.16	193.1	530.164	C23H30O14	[M-H]-	5-O-Feruloyl quinic acid glucoside	Phenolic acids	Phenolic acids	-	A	16023	11093	7528.5	15871	11551	19258	22651	12223	11910	37765	23106	25590	12922	15888	20726	18341	22277	20222	--	--
Lmhp007598	534.36	184.07	533.348	C27H52NO7P	[M+H]+	LysoPC 19:2(2n isomer)	Lipids	LPC	-	B	334830	406200	331090	59252	45923	29392	27295	41939	20520	19498	36888	25486	82548	63540	60239	69604	70113	38449	--	--
Lmhp007840	534.36	184.07	533.348	C27H52NO7P	[M+H]+	LysoPC 19:2	Lipids	LPC	-	B	402500	450990	333890	39620	34194	36884	18004	14146	23677	21965	34693	21687	78830	72487	71269	38208	43839	53132	--	--
pmp000587	535.11	449.1	534.101	C24H22O14	[M+H]+	Luteolin-7-O-(6''-malonyl)glucoside	Flavonoids	Flavonoid	-	A	429710	403660	284370	71480	69507	80375	164810	216750	203930	78770	51823	65963	53565	67453	50664	157670	119720	152650	C10103	--
Lmmp003817	535.11	287.05	534.101	C24H22O14	[M+H]+	Kaempferol-3-O-(6''-malonyl)glucoside	Flavonoids	Flavonols	-	B	11574000	9001900	8394700	1762400	1966700	1634800	4502200	6512600	6430400	1591000	1635200	1803100	1589000	1572800	1242400	3547000	4011700	3274700	--	--
Lmhp010908	536.37	184.07	535.364	C27H54NO7P	[M+H]+	LysoPC 19:1	Lipids	LPC	-	A	114530	116220	104340	151870	128620	127080	152440	181100	191620	174150	181300	195330	143840	141170	135030	139580	139050	144690	--	--
pmb2228	538.39	184.07	537.379	C27H56NO7P	[M+H]+	LysoPC 19:0	Lipids	LPC	108273-88-7	B	517600	516140	399440	174210	131290	133170	144860	169100	199710	325630	397810	335020	280900	330750	287250	293630	280300	264760	--	--
pmp001282	544.34	485.27	543.333	C28H50NO7P	[M+H]+	Propyl 2-(trimethylammonio)ethyl phosphate	Others	Others	-	A	3224300	3539700	3473100	2586900	2275500	2209200	1589600	2071200	2451200	3323600	3466600	3397500	3191900	3370700	2812600	3108300	2953200	2569300	--	--
Lmhp009890	546.36	184.07	545.348	C28H52NO7P	[M+H]+	LysoPC 20:3	Lipids	LPC	1199257-41-4	B	9593.8	12676	12125	23918	24299	20906	32530	30114	29449	12840	18438	15905	27551	28081	31117	20946	18921	21355	--	--
pmd0147	548.37	184.07	547.364	C28H54NO7P	[M+H]+	LysoPC 20:2	Lipids	LPC	-	B	90482	81861	83508	75348	85863	65757	58298	65889	85969	100320	100970	112030	87239	95602	83065	85783	70579	81739	--	--
pmd0146	548.37	184.07	547.364	C28H54NO7P	[M+H]+	LysoPC 20:2(2n isomer)	Lipids	LPC	-	B	33685	34725	30041	24794	18965	20614	22545	23918	29086	44388	54751	44865	29697	33133	33146	31935	30829	24024	--	--
pmp000588	549.12	463.12	548.117	C25H24O14	[M+H]+	Diosmetin-7-O-(6''-malonyl)glucoside	Flavonoids	Flavonoid	-	A	161500	130290	123670	37552	34935	35262	95784	106710	111730	44785	57540	48871	38800	43405	32086	82569	81636	68500	--	--
pmb0608	549.12	301.4	548.117	C25H24O14	[M+H]+	Chrysoeriol-7-O-(6''-malonyl)glucoside	Flavonoids	Flavonoid	-	A	1776500	1753300	1346700	519150	444860	348370	1130600	1384200	1542200	713950	786150	665970	549300	696320	594090	824160	984140	869410	--	--
Lmhp011549	550.39	184.07	549.379	C28H56NO7P	[M+H]+	LysoPC 20:1	Lipids	LPC	-	A	92295	92780	70080	47202	36989	35971	43454	46351	54178	94983	137070	104540	49071	68324	57668	63920	55905	49649	--	--
pmp000589	551.1	303.05	550.096	C24H22O15	[M+H]+	Quercetin-7-O-(6''-malonyl)glucoside	Flavonoids	Flavonols	-	A	1045700	831250	749530	162010	151480	138030	23131	36586	32691	24917	32331	47534	66229	66200	79722	152200	258010	191190	--	--
Hmln002189	549.09	505.11	550.096	C24H22O15	[M-H]-	Quercetin-3-O-(6''-malonyl)galactoside	Flavonoids	Flavonols	-	B	727380	631980	493500	61749	91911	93812	42231	38579	34046	36758	21340	33143	90534	69094	74146	205280	172170	237530	--	--
HJAP007	551.14	347.08	550.132	C25H26O14	[M+H]+	Syringetin-3-O-(6''-Acetyl)glucoside	Flavonoids	Flavonoid	-	B	85471	86161	83112	497350	469540	363620	40294	51398	54851	47074	41498	46044	35091	26473	29495	131950	131930	111860	--	--
mws1138	551.15	303.04	550.143	C24H26N2O13	[M+H]+	Betanin (Betanidin-5-O-glucoside)	Alkaloids	Alkaloids	7659-95-2	B	1190800	1107100	1090600	191390	78939	214120	54003	33825	54514	25468	40177	30888	110950	107440	102310	193380	168900	246280	C08540	ko00965,ko01110
pmd0143	552.4	184.07	551.395	C28H58NO7P	[M+H]+	LysoPC 20:0	Lipids	LPC	108341-80-6	A	61221	68209	48720	43156	46848	43393	14314	16810	14485	41763	45735	60500	26802	28425	23163	37931	33514	31885	--	--
pmd0142	552.4	184.07	551.395	C28H58NO7P	[M+H]+	LysoPC 20:0(2n isomer)	Lipids	LPC	-	A	64486	52638	28964	32335	29630	35642	14094	14805	17369	33569	52340	40154	26070	28790	23207	35824	29018	22299	--	--
mws1292	565.16	409.09	564.123	C26H28O14	[M+H]+	Isoschaftoside	Flavonoids	Flavonoid carbonoside	52012-29-0	B	378260	327130	275150	288660	198620	276000	509720	910570	766800	659050	723450	752490	158570	227070	154190	445370	462540	441060	--	--
Lmtp002642	565.16	457.11	564.148	C26H28O14	[M+H]+	Apigenin-8-C-(2''-glucosyl)arabinoside	Flavonoids	Flavonoid carbonoside	-	B	153780	116940	134170	125530	158590	137720	300240	577840	449460	344310	341630	336640	82756	139960	91521	275230	261180	318970	--	--
Lmtp002474	565.16	427.1	564.148	C26H28O14	[M+H]+	Apigenin-6-C-(2''-glucosyl)arabinoside	Flavonoids	Flavonoid carbonoside	-	A	701820	550460	556500	395060	386660	383760	773140	752560	858960	1177700	828560	957210	224300	172900	214680	635640	776100	537310	--	--
pmb2922	565.05	323.1	566.055	C15H24N2O17P2	[M-H]-	Uridine 5'-diphospho-D-glucose	Nucleotides and derivatives	Nucleotides and derivatives	133-89-1	A	19410	17525	32542	4756.4	25061	8031.7	18031	8118.3	15112	5887.7	14565	9114.6	20659	16952	20533	7974.4	12612	14864	C00029	ko00040,ko00052,ko00053,ko00240,ko00500,ko00520,ko00561,ko00908,ko01100,ko01110
Zmpn004068	567.17	273.08	568.179	C26H32O14	[M-H]-	Phloretin-2'-O-(6''-O-xylosyl)glucoside	Flavonoids	Chalcones	-	B	107900	90808	79133	14695	10466	8252.4	137630	88463	85382	35295	32152	50998	30460	39911	45502	48346	62312	54078	--	--
pme0432	575.12	285.01	576.127	C30H24O12	[M-H]-	Procyanidin A2	Tannins	Proanthocyanidins	41743-41-3	B	329120	164440	272600	349420	577940	581180	254590	260400	249290	170910	113070	157400	430480	275600	352420	297330	346220	322500	C10237	--
pme0430	575.12	285	576.127	C30H24O12	[M-H]-	Procyanidin A1	Tannins	Proanthocyanidins	103883-03-0	B	14646	9002.8	5753.9	24816	19937	26786	23795	10744	14800	10915	7391	7446	3919.8	16373	13542	23516	14298	13809	--	--
Zmxp005470	579.13	331.08	578.127	C26H26O15	[M+H]+	Tricin-7-O-(6''-O-malonyl)glucoside	Flavonoids	Flavonoid	-	A	1000100	954990	922380	934460	764780	558150	1423700	1439300	1483700	799710	864380	806740	733640	712930	711640	970780	967020	995260	--	--
pme0434	577.14	407.1	578.142	C30H26O12	[M-H]-	Procyanidin B2	Tannins	Proanthocyanidins	29106-49-8	A	15249000	17752000	15079000	18374000	21895000	20709000	8960200	11811000	9852300	3748300	2983500	4797000	7939500	7134700	7150700	13716000	10436000	13834000	C17639	--
pme0436	577.14	407.1	578.142	C30H26O12	[M-H]-	Procyanidin B3	Tannins	Proanthocyanidins	23567-23-9	B	1839300	1539300	1613500	1815200	2251000	2581300	1019700	1035000	932090	357440	292010	462910	653500	734170	706550	1282300	1308800	1254600	--	--
mws0836	577.14	425.1	578.142	C30H26O12	[M-H]-	Procyanidin B1	Tannins	Proanthocyanidins	20315-25-7	A	15843000	14724000	13319000	14944000	16989000	19635000	8189200	9225800	7671200	2992500	2288400	4172400	6379500	5751500	5904900	10486000	11556000	11469000	--	--
pme0368	579.17	271.01	578.164	C27H30O14	[M+H]+	Apigenin-7-O-rutinoside (Isorhoifolin)	Flavonoids	Flavonoid	552-57-8	A	172330	211710	406970	318160	97818	234160	689620	855250	711420	312160	609470	416670	330170	232050	173240	308570	306900	376900	--	--
pmb0631	581.15	515.4	580.143	C26H28O15	[M+H]+	Orientin-6-C-arabinoside	Flavonoids	Flavonoid carbonoside	-	B	96225	73353	65224	28163	26445	31131	54117	71147	75350	28384	16598	24289	16862	18280	15579	46012	40045	40754	--	--
pmb0636	581.15	431.3	580.143	C26H28O15	[M+H]+	Orientin-7-O-arabinoside	Flavonoids	Flavonoid carbonoside	-	B	51015	39952	56266	26619	28873	18625	53167	50413	46008	5902	16889	21727	14442	11277	16708	28897	29818	35462	--	--
mws1066	579.17	271	580.179	C27H32O14	[M-H]-	Naringenin-7-O-Rutinoside(Narirutin)*	Flavonoids	Dihydroflavone	14259-46-2	B	116260	133380	114270	68138	156760	59662	945100	766380	641200	416170	277780	357970	292050	183940	262340	398340	301830	305470	C09793	--
mws0046	579.17	271.06	580.179	C27H32O14	[M-H]-	Naringenin-7-O-Neohesperidoside(Naringin)*	Flavonoids	Dihydroflavone	10236-47-2	B	117650	131200	96765	195380	278190	227510	830590	846290	712430	397030	370210	432930	204880	200340	218660	307550	344110	320010	C09789	ko00941
Lmqn001932	579.21	417.16	580.216	C28H36O13	[M-H]-	Syringaresinol-4'-O-glucoside	Lignans and Coumarins	Lignans	7374-79-0	B	357440	825990	484540	265400	548950	569840	108890	541400	285440	887830	1116200	552120	665490	510330	688090	468930	388470	235760	C10890	--
Xmzn007677	580.36	506.33	581.264	C33H35N5O5	[M-H]-	Ergotamine	Alkaloids	Alkaloids	113-15-5	B	3819400	4631100	3762700	1835300	2179100	2515000	3151300	3036000	2770500	5388900	4008400	5938400	6722900	6405300	5718900	3163100	4386500	5515300	C07544	ko01110
pmn001547	589.12	437.1	590.127	C27H26O15	[M-H]-	3-Hydroxy-5-Methylphenol-1-O-(6'-Digalloyl)Glucoside	Phenolic acids	Phenolic acids	-	B	17975	15644	12552	29965	34615	38215	22883	40509	29275	25880	19385	25498	17765	19880	16384	17806	28720	25998	--	--
mws1290	593.13	285	594.137	C30H26O13	[M-H]-	Kaempferol-3-O-(6''-p-Coumaroyl)glucoside (Tiliroside)	Flavonoids	Flavonols	20316-62-5	B	44404	46426	40519	6825.3	15527	14862	43867	53357	39364	18420	13521	15939	29442	50773	44906	35111	33518	28350	C17140	--
pmb2586	593.13	285.6	594.137	C30H26O13	[M-H]-	Gallocatechin-(4α→8)-catechin	Flavonoids	Flavanols	-	B	82114	65934	68414	16299	16335	15077	113390	194090	119950	40442	19235	31346	63121	46763	45466	70146	67054	79843	--	--
pmp000593	595.17	449.1	594.158	C27H30O15	[M+H]+	Luteolin-7-O-rutinoside*	Flavonoids	Flavonoid	3563-98-2	A	1305900	890810	986390	223120	210370	214010	1329800	2014200	1681400	437600	409330	581880	706220	881280	717500	869240	835010	777230	--	--
Zmcp003989	595.16	287.05	594.158	C27H30O15	[M+H]+	Kaempferol-3-O-rhamnosyl(1→2)glucoside	Flavonoids	Flavonoid	-	A	874930	1040300	904650	462050	271430	255320	1812800	1885000	1735900	663650	479750	427620	851770	670530	541620	934270	875490	861410	--	--
pmp001079	595.17	449.1	594.158	C27H30O15	[M+H]+	Luteolin-7-O-neohesperidoside (Lonicerin)*	Flavonoids	Flavonoid	25694-72-8	A	1155700	1096700	909400	200170	298610	217650	1196200	1568500	1403900	450170	385790	350330	649200	659370	673600	779340	810310	721500	C12630	ko00944
Lmsn002815	593.15	285.04	594.158	C27H30O15	[M-H]-	Kaempferol-3-O-rutinoside(Nicotiflorin)	Flavonoids	Flavonoid	17650-84-9	B	82809	99411	76746	42605	60958	78433	142860	137190	128830	127250	91426	180200	91729	65300	79271	103150	124310	155740	C21833	ko00944,ko01110
mws0791	593.19	285	594.195	C28H34O14	[M-H]-	Poncirin (Isosakuranetin-7-O-neohesperidoside)	Flavonoids	Dihydroflavone	14941-08-3	A	57046	38908	41327	10001	11692	16327	34357	52111	48137	22558	17653	17951	29437	42599	39247	27538	33065	30782	C09830	--
Lmjp002596	597.14	303.05	596.138	C26H28O16	[M+H]+	Quercetin-3-O-sambubioside	Flavonoids	Flavonols	83048-35-5	B	279890	207640	205860	23698	25017	12905	77774	118700	156030	60527	47322	40199	35785	89930	76082	85593	96234	97365	C12637	ko00944
Lmyn005006	595.15	287.06	596.153	C30H28O13	[M-H]-	"Eriodictyol-7-O-(6""-O-p-coumaroyl)glucoside"	Flavonoids	Dihydroflavone	-	B	31359	31139	18565	5139.5	12034	11638	30344	18920	29035	15571	8880.2	17557	51178	56751	59267	23962	25820	25247	--	--
mws1519	595.17	287.06	596.174	C27H32O15	[M-H]-	Eriodictyol-7-O-Rutinoside (Eriocitrin)	Flavonoids	Dihydroflavone	13463-28-0	B	107560	79882	58089	63160	67934	85205	257710	346120	275050	63726	59732	76262	102430	112470	129750	107050	161690	140300	C09732	--
pmp001080	609.18	463.12	608.174	C28H32O15	[M+H]+	Diosmetin-7-O-Neohesperidoside (Neodiosmin)*	Flavonoids	Flavonoid	38665-01-9	A	1609100	1449000	1270400	586570	682270	577080	1052600	1475900	1298500	1984800	1552200	1381200	3095200	2285500	2085200	1332600	1296000	1278900	--	--
pmb3002	607.17	299	608.174	C28H32O15	[M-H]-	Chrysoeriol-7-O-rutinoside	Flavonoids	Flavonoid	-	A	722670	574300	603160	355580	486800	489990	667720	1079600	921750	1341500	1036800	1166600	1753400	2041700	1669100	979270	1025900	925510	--	--
mws1661	609.18	301	608.174	C28H32O15	[M+H]+	Diosmetin-7-O-rutinoside (Diosmin)*	Flavonoids	Flavonoid	520-27-4	A	4368200	4274600	3030800	1581000	1732100	1188300	2723600	3371300	2446400	2936300	3321300	3563600	4019800	5170100	4622300	3799100	3261900	3115200	C10039	--
Hmgp002121	609.18	463.08	608.176	C31H28O13	[M+H]+	Hispidulin-7-O-(6''-O-p-Coumaroyl)Glucoside	Flavonoids	Flavonoid	-	B	2036600	1810300	1500900	840890	804930	655370	1339900	1845000	1272800	1580800	1234800	1602700	2198200	2425100	2172800	1466200	1374100	1414100	--	--
Lmmp000897	611.14	287.05	610.132	C30H26O14	[M+H]+	Gallocatechin-(4α→8)-gallocatechin	Flavonoids	Flavanols	-	B	226060	234980	213310	43211	34189	37269	80477	81329	62917	140050	148460	149250	96516	52219	46466	201460	102010	104340	--	--
pmn001583	609.15	300	610.153	C27H30O16	[M-H]-	Quercetin-3-O-robinobioside	Flavonoids	Flavonols	52525-35-6	B	1478100	1695500	1449600	1448500	2103000	2085800	2033100	2157400	2027600	1362600	841580	1171300	1375600	1427700	1611700	1478300	1570200	1909000	--	--
Lmjp002461	611.16	303.05	610.153	C27H30O16	[M+H]+	Quercetin-3-O-neohesperidoside	Flavonoids	Flavonols	117611-67-3	B	1369000	1321300	959090	1694700	1568200	1627600	977600	1224700	1124600	839590	863210	693750	1031100	931530	732450	1054900	1227300	1115900	--	--
Lmmp003091	611.16	303.05	610.153	C27H30O16	[M+H]+	Quercetin-3-O-(4''-O-glucosyl)rhamnoside	Flavonoids	Flavonols	59262-54-3	B	1324800	847750	1092700	1325500	1383100	1396100	1235600	975900	1475100	886280	694420	768510	964500	944010	865550	832500	945000	953180	C17563	--
mws0059	609.15	301	610.153	C27H30O16	[M-H]-	Quercetin-3-O-rutinoside (Rutin)	Flavonoids	Flavonols	153-18-4	B	1490600	1467100	1282100	1193500	1739000	1643500	1740500	1970500	1749500	1019200	628940	1090600	1064800	1498000	1371900	1351700	1428200	1462200	C05625	ko00944,ko01100,ko01110
mws4134	611.14	306.08	612.152	C20H32N6O12S2	[M-H]-	Oxiglutatione	Amino acids and derivatives	Amino acids and derivatives	27025-41-8	A	80298	80719	100560	47352	56819	68484	99797	64429	67675	78915	66413	112040	171060	139540	132410	65754	73215	79587	C00127	ko00480,ko01100
Hmjp002999	625.18	317.06	624.162	C28H32O16	[M+H]+	Isorhamnetin-3-O-rutinoside (Narcissin)	Flavonoids	Flavonoid	604-80-8	B	1429200	1276800	1046500	2173400	2042700	1079400	1397500	1225000	1498500	1064000	975780	920090	2752300	2949600	2787300	1793100	1704500	1697800	--	--
Hmlp002975	639.15	493.1	638.139	C28H30O17	[M+H]+	Isorhamnetin-3-O-glucuronide-7-O-rhamnoside	Flavonoids	Flavonols	-	B	7865.7	5309.4	5940.1	36990	25988	20951	9072.3	4554.4	20012	6607.7	16091	16296	24101	23139	16871	13837	23449	12037	--	--
Lmgp005868	639.17	301.07	638.164	C32H30O14	[M+H]+	Chrysoeriol-7-O-(6''-feruloyl)glucoside	Flavonoids	Flavonoid	-	B	9414.8	11661	9182.9	11569	7642.3	7189.1	11329	11448	15606	6767.8	6644.7	5694.3	8508	7139.6	7465.1	8798.8	8660.9	8758.9	--	--
Hmgp003086	639.19	331.08	638.184	C29H34O16	[M+H]+	Tricin-7-O-rutinoside*	Flavonoids	Flavonoid	-	B	60790	64366	38005	288910	289930	339840	54439	122610	149930	102800	125220	109370	221370	277050	237770	208580	173740	174780	--	--
Lmgp004959	639.19	331.08	638.185	C29H34O16	[M+H]+	Tricin-7-O-neohesperidoside*	Flavonoids	Flavonoid	53766-40-8	A	79648	28922	63371	341900	324570	276960	98536	122700	62927	93417	69227	99416	272720	284110	332620	136000	139460	96392	--	--
Hmcp001578	641.17	479.11	640.163	C28H32O17	[M+H]+	Isorhamnetin-3,7-O-diglucoside	Flavonoids	Flavonols	6758-51-6	B	56143	66589	68012	37366	27722	25642	44066	46551	64999	30435	27162	44659	73438	54454	56864	37271	57365	55462	--	--
Lmsp003252	641.17	317.07	640.164	C28H32O17	[M+H]+	Isorhamnetin-3-O-sophoroside	Flavonoids	Flavonols	-	A	130990	110050	152240	71351	36443	24918	80941	107720	124620	58634	71284	80199	134510	183060	158030	144900	96919	100540	--	--
Hmln001836	651.16	489.12	652.164	C29H32O17	[M-H]-	Kaempferol-3-O-(6''-Acetyl)glucosyl-(1→3)-Galactoside	Flavonoids	Flavonols	-	B	157400	166340	179680	144500	197600	177290	165890	81160	147720	49405	40785	45343	66294	82576	51443	136510	145030	144070	--	--
pmb0578	655.17	207	654.158	C32H30O15	[M+H]+	Luteolin-7-O-(6''-sinapoyl)glucoside	Flavonoids	Flavonoid	-	A	48527	54369	41096	13811	15604	10313	14785	9736.8	14167	4375.4	6094.5	4238.7	3677.8	3672	5704.1	15041	14634	20211	--	--
pmb0716	655.19	331.08	654.18	C29H34O17	[M+H]+	Tricin-4'-O-glucoside-7-O-glucoside	Flavonoids	Flavonoid	-	A	126300	114480	108250	223580	257080	235960	57338	70674	62263	85867	49749	74637	160310	111700	143930	133510	116760	131680	--	--
Lmsp004749	655.19	347.08	654.18	C29H34O17	[M+H]+	Syringetin-3-O-rutinoside	Flavonoids	Flavonoid	-	A	272050	293040	237750	1029200	2025300	1753600	275040	433580	447480	179280	174860	167460	352220	553610	507870	579930	629410	668340	--	--
Lmsn015919	658.85	482.93	659.861	C6H18O24P6	[M-H]-	Phytic acid	Organic acids	Organic acids	83-86-3	B	19115	34808	28338	32593	18659	23486	20641	18930	19028	21514	20043	19711	21444	21836	23667	14791	19980	22413	C01204	ko00562,ko01100,ko04070
pmb0530	664.12	136.2	663.109	C21H27N7O14P2	[M+H]+	Nicotinic acid adenine dinucleotide	Nucleotides and derivatives	Nucleotides and derivatives	53-84-9	A	95686	83086	61046	74977	63042	52613	86139	64775	114440	33493	38956	43341	85778	62030	77149	97194	73775	58193	C00003	ko00190,ko00730,ko00760,ko01100
Lmqn000213	665.21	341.11	666.222	C24H42O21	[M-H]-	Stachyose	Others	Saccharides and Alcohols	470-55-3	B	583070	562250	648750	559540	616230	590910	102920	172490	111460	328640	446820	472600	585370	420020	555840	253520	512990	523350	C01613	ko00052,ko01100
mws1593	665.21	161	666.222	C24H42O21	[M-H]-	D-Maltotetraose	Others	Saccharides and Alcohols	34612-38-9	B	61986	63861	68581	34324	61140	83104	13968	19504	21841	55993	81983	42326	70459	51721	60608	63088	47146	32127	C02052	--
mws4163	665.21	485.3	666.222	C24H42O21	[M-H]-	Nystose	Others	Saccharides and Alcohols	13133-07-8	B	490410	683270	781380	635240	744120	714360	184520	179360	90536	361500	580380	542580	324860	702250	531020	603310	404340	309250	--	--
pmb0725	669.18	331.08	668.174	C33H32O15	[M+H]+	Tricin-7-O-(2''-feruloyl)glucoside	Flavonoids	Flavonoid	-	B	15096	11692	11276	43569	25393	32935	5473.2	4309.8	5901.4	3606.1	5057.5	4879	6635	7558.8	4042.4	11961	13310	10111	--	--
Lmhp008744	677.37	261.22	676.367	C33H56O14	[M+H]+	1-α-Linolenoyl-glycerol-2,3-di-O-glucoside	Lipids	Glycerol ester	-	A	14101	15998	13545	17129	14747	15837	5914	10865	6029.3	13644	15573	12873	11451	7734.2	10106	9262.6	15273	20078	--	--
Lmhp008513	677.37	261.22	676.367	C33H56O14	[M+H]+	2-α-Linolenoyl-glycerol-1,3-di-O-glucoside	Lipids	Glycerol ester	-	A	15508	15306	14484	14356	15566	13398	8490.9	10716	9694.5	19878	18221	17758	11759	11706	10838	15566	21024	20753	--	--
Lmhp009384	679.39	263.24	678.383	C33H58O14	[M+H]+	1-Linoleoylglycerol-2,3-di-O-glucoside	Lipids	Glycerol ester	-	A	32188	32768	30228	24248	20844	15115	22041	27118	25262	36446	32120	27847	25193	22072	22296	26305	21679	30713	--	--
Lmhp009190	679.39	263.24	678.383	C33H58O14	[M+H]+	2-Linoleoylglycerol-1,3-di-O-glucoside	Lipids	Glycerol ester	-	A	45043	23871	32949	32493	19630	23818	27292	29822	22683	21596	23945	31320	21130	23399	22204	28461	26513	35923	--	--
Lmjn003562	693.2	175.04	694.211	C32H38O17	[M-H]-	3,6'-Diferuloylsucrose	Phenolic acids	Phenolic acids	107172-40-7	B	9968.6	7514.3	7284.4	10703	17846	11247	28088	18828	24344	7376.7	6874.4	11438	17126	9680.7	15817	13388	12359	8111	--	--
pmb2991	739.21	269.2	740.216	C33H40O19	[M-H]-	Apigenin-7-O-glucoside-4'-O-rutinoside	Flavonoids	Flavonoid	-	B	15434	16572	17744	24648	19164	20410	50844	54707	59855	75657	72635	85371	16280	17580	18929	37426	54115	30573	--	--
pme2651	742.1	620.1	743.075	C21H28N7O17P3	[M-H]-	NADP (Nicotinamide adenine dinucleotide phosphate)	Nucleotides and derivatives	Nucleotides and derivatives	53-59-8	B	16054	16619	6885.6	9414.8	21349	15559	12949	13768	11908	13273	11456	16771	17258	13643	15933	10043	20220	18788	C00006	ko00195,ko00480,ko00760,ko01100
pmn001463	753.22	547.1	754.232	C34H42O19	[M-H]-	3,6'-Disinapoylsucrose	Phenolic acids	Phenolic acids	-	B	205860	216730	209000	49126	73900	77121	93193	79798	98451	301930	164870	277840	119690	144360	127230	136080	167550	192630	--	--
pmb0672	771.21	463.1	770.206	C37H38O18	[M+H]+	Isovitexin-7-O-(6''-feruloyl)glucoside	Flavonoids	Flavonoid carbonoside	-	B	111350	92592	71480	102490	112160	161910	84396	104080	184410	237970	205050	280210	260410	207360	222480	121440	125040	102700	--	--
pmb0592	771.23	463.2	770.227	C34H42O20	[M+H]+	Chrysoeriol-7-O-rutinoside-5-O-glucoside	Flavonoids	Flavonoid	-	A	89728	56838	58588	100330	79163	103750	52269	74304	91496	229180	182270	162680	177830	187360	171960	114830	112910	88894	--	--
pme2746	784.15	437	785.157	C27H33N9O15P2	[M-H]-	Riboflavin 5'-Adenosine Diphosphate	Nucleotides and derivatives	Nucleotides and derivatives	146-14-5	A	67636	55688	56681	47422	76239	52630	52312	54707	56476	87301	51096	76921	74167	72492	88724	65212	51569	59372	C00016	ko00740,ko01100,ko01110
pmb0666	801.22	639.1	800.216	C38H40O19	[M+H]+	Isovitexin-7-O-(6''-sinapoyl)glucoside	Flavonoids	Flavonoid carbonoside	-	B	11853	10081	6799.1	50260	52181	47411	8344.1	15256	18364	14020	30546	15964	23698	34213	23884	23946	23310	27785	--	--
pmn001647	865.2	713.2	866.206	C45H38O18	[M-H]-	Procyanidin C2	Tannins	Proanthocyanidins	37064-31-6	B	1146200	1120500	860610	1126500	1593000	1526400	816700	752030	723260	402750	304790	476520	727060	603440	612310	875350	1081100	1006300	--	--
pmn001646	865.2	577.1	866.206	C45H38O18	[M-H]-	Procyanidin C1	Tannins	Proanthocyanidins	37064-30-5	B	573390	528350	439800	449820	665030	505320	236430	163290	141680	178040	155660	190360	208010	207910	218400	256450	411340	315570	C17624	--
