# Supplementary material for: Metabolomics analysis of five cultivars of Sorghum bicolor reveals the contribution of flavonoid pathway to tannin content
Source: PLoS One. 2025 Apr 9;20(4):e0321649. doi: 10.1371/journal.pone.0321649 (PMC11981146; doi:10.1371/journal.pone.0321649)
Supplement: Table S2 — (XLSX) [file pone.0321649.s002.xlsx]

## Sheet: Sheet1
Index	Formula	Compounds	Class I	Class II	CAS	Level	hyz-01	hyz-02	hyz-03	jinl-01	jinl-02	jinl-03	VIP	Fold_Change	Log2FC	Type
pme1841	C5H14N2	Cadaverine	Alkaloids	Phenolamine	462-94-2	B	230170	211540	223590	889300	947640	1004700	1.33993	4.27122	2.09465	up
pme3033	C4H9NO2	N,N-Dimethylglycine	Amino acids and derivatives	Amino acids and derivatives	1118-68-9	B	977160	1052900	905390	1918500	1782000	2262200	1.30514	2.03127	1.02238	up
pme3011	C4H9NO2	γ-Aminobutyric acid	Organic acids	Organic acids	56-12-2	B	1354100	1211300	1172400	3005900	3195400	3138600	1.33502	2.49877	1.32122	up
mws0574	C4H8O3	2-Hydroxyisobutyric acid*	Organic acids	Organic acids	594-61-6	B	11590	13578	5238.7	24338	17703	20991	1.05738	2.07296	1.0517	up
mws0255	C4H5N3O	Cytosine	Nucleotides and derivatives	Nucleotides and derivatives	71-30-7	B	183140	185750	213580	92132	77466	91909	1.31828	0.448962	-1.15533	down
pme2122	C5H9N3	Histamine	Amino acids and derivatives	Amino acids and derivatives	51-45-6	B	212990	189680	219340	91178	101970	100250	1.32632	0.471693	-1.08408	down
pme0006	C5H9NO2	L-Proline	Amino acids and derivatives	Amino acids and derivatives	147-85-3	A	8246300	7288400	7708600	17335000	18110000	17222000	1.3366	2.2659	1.18008	up
mws0823	C5H8O3	3-Methyl-2-Oxobutanoic acid	Organic acids	Organic acids	759-05-7	A	27031	29982	30942	132120	73764	113510	1.29103	3.63133	1.8605	up
mws0133	C6H6N2O	Nicotinamide	Others	Vitamin	98-92-0	A	36574	31756	22554	61131	75047	82199	1.25356	2.40281	1.26472	up
pmc0682	C8H8N2	4-Aminoindole	Alkaloids	Plumerane	5192-23-4	B	21472	22994	30357	13221	12913	10701	1.26203	0.492295	-1.0224	down
mws0889	C4H8O5	D-Threonic Acid	Others	Saccharides and Alcohols	3909-12-4	A	519220	485970	416700	256470	190280	244820	1.28192	0.486374	-1.03986	down
Hmbn002174	C8H8O2	4-Hydroxyacetophenone	Phenolic acids	Phenolic acids	99-93-4	A	10965	8867.1	5993.3	51973	46111	48639	1.31419	5.68134	2.50623	up
pme2268	C7H7NO2	Trigonelline	Alkaloids	Alkaloids	535-83-1	A	4875100	4993100	4687100	2302800	2084200	2047800	1.33571	0.442093	-1.17758	down
Hmgn001653	C7H6O3	Protocatechualdehyde	Phenolic acids	Phenolic acids	139-85-5	A	1456000	1262200	1047700	2720100	2116200	3114700	1.2458	2.11131	1.07814	up
mws0749	C7H6O3	4-Hydroxybenzoic acid	Phenolic acids	Phenolic acids	99-96-7	A	1813500	1885700	1499700	3342300	3159000	4398100	1.26938	2.09648	1.06797	up
Lmgn001670	C7H6O3	Salicylic acid	Phenolic acids	Phenolic acids	69-72-7	A	188850	173990	108830	766260	548820	880070	1.28871	4.654	2.21847	up
mws2368	C8H10O2	Tyrosol	Phenolic acids	Phenolic acids	501-94-0	B	35459	38419	29602	113470	106200	105590	1.32816	3.14322	1.65224	up
pme1691	C7H16NO2	Acetylcholine	Alkaloids	Alkaloids	60-31-1	B	94288	76335	86103	194700	150430	198510	1.28974	2.11759	1.08242	up
pme1210	C5H11NO2S	L-Methionine	Amino acids and derivatives	Amino acids and derivatives	63-68-3	A	319400	248490	253200	481110	572480	652340	1.27554	2.07764	1.05495	up
mws0458	C8H8O3	Vanillin	Phenolic acids	Phenolic acids	121-33-5	A	65501	95863	54612	538660	445730	492080	1.3196	6.83627	2.77321	up
mws0437	C5H12O5	D-Arabitol*	Others	Saccharides and Alcohols	488-82-4	B	158060	147990	151810	312030	402550	350250	1.32078	2.32567	1.21764	up
mws0213	C5H12O5	Ribitol*	Others	Saccharides and Alcohols	488-81-3	B	128940	122960	146010	300390	337450	293770	1.32696	2.34126	1.22728	up
pme0513	C5H12O5	Xylitol	Others	Saccharides and Alcohols	87-99-0	B	119000	105820	123120	243900	288000	241060	1.321	2.22153	1.15156	up
pmf0174	C10H22O	1-Decanol	Others	Saccharides and Alcohols	112-30-1	B	736520	858920	695180	2176400	1706600	2256000	1.30954	2.68006	1.42227	up
pme2914	C6H10O5	3-Hydroxy-3-methylpentane-1,5-dioic acid	Amino acids and derivatives	Amino acids and derivatives	503-49-1	A	504090	528640	372570	1356100	868180	1454400	1.23933	2.61772	1.38831	up
Zmjn002583	C8H8O4	2',4',6'-Trihydroxyacetophenone	Phenolic acids	Phenolic acids	480-66-0	B	46650	32717	30398	130310	131640	203500	1.29392	4.24042	2.08421	up
pme1292	C8H8O4	Homogentisic acid	Phenolic acids	Phenolic acids	451-13-8	B	82462	80719	92475	368780	207010	401060	1.27632	3.82095	1.93393	up
pme2598	C8H8O4	3,4-Dihydroxybenzeneacetic acid	Phenolic acids	Phenolic acids	102-32-9	B	92071	92085	61452	330360	233880	362100	1.2891	3.77162	1.91518	up
Lmbn003524	C9H16O3	9-Oxononanoic acid	Organic acids	Organic acids	2553-17-5	B	9811.6	12775	14330	37060	34847	38028	1.31399	2.97793	1.57431	up
pme0008	C6H13N3O3	L-Citrulline	Amino acids and derivatives	Amino acids and derivatives	372-75-8	A	75973	53704	59014	155070	187790	187730	1.30754	2.81195	1.49157	up
pmf0367	C9H6O4	5,7-Dihydroxychromone	Others	Others	31721-94-5	B	84869	93545	55035	253440	175970	272720	1.25127	3.00764	1.58863	up
Hmtn001288	C9H10O4	Methyl 2,4-dihydroxyphenylacetate	Phenolic acids	Phenolic acids	67828-42-6	B	65455	60123	45819	31050	22008	31388	1.227	0.492692	-1.02124	down
mws1350	C9H10O4	Syringaldehyde; 4-Hydroxy-3,5-Dimethoxybenzaldehyde	Phenolic acids	Phenolic acids	134-96-3	A	8447.3	4852.5	11568	24650	21272	13738	1.11424	2.39909	1.26249	up
mws1155	C6H14O6	D-Mannitol*	Others	Saccharides and Alcohols	69-65-8	A	222970	202580	199950	451750	396710	496290	1.31772	2.14988	1.10426	up
mws0214	C6H14O6	D-Sorbitol	Others	Saccharides and Alcohols	50-70-4	A	588440	610090	609710	1463500	1403500	1556800	1.33847	2.44647	1.2907	up
pme2237	C6H14O6	Dulcitol*	Others	Saccharides and Alcohols	608-66-2	A	895060	876480	910210	2158100	1797600	2008200	1.33011	2.22388	1.15308	up
pme0075	C7H11NO5	N-Acetyl-L-glutamic acid	Amino acids and derivatives	Amino acids and derivatives	1188-37-0	B	1832200	2024000	1521300	43128	47166	33829	1.33925	0.0230819	-5.43709	down
mws0277	C7H12O6	Quinic Acid	Organic acids	Organic acids	77-95-2	A	3935700	4637500	3381200	8385200	7803300	8653000	1.29659	2.07802	1.05521	up
pme2773	C7H14N2O4S	L-Cystathionine	Amino acids and derivatives	Amino acids and derivatives	56-88-2	B	9705.6	8755.8	9124	23603	20521	19837	1.32871	2.31865	1.21329	up
pme1194	C9H13N3O4	2'-Deoxycytidine	Nucleotides and derivatives	Nucleotides and derivatives	951-77-9	B	38231	23047	30750	6509.3	9614.2	10460	1.27212	0.288863	-1.79154	down
mws0021	C14H12O3	Resveratrol	Others	Stilbene	501-36-0	B	41852	48463	37897	14965	11782	21828	1.25342	0.378865	-1.40025	down
pmb0962	C10H22N2O4	L-Lysine-Butanoic Acid	Amino acids and derivatives	Amino acids and derivatives	80407-71-2	B	6519500	5520700	6416500	15164000	15449000	14262000	1.33188	2.43137	1.28177	up
pmn001669	C12H14O5	Methyl sinapate	Phenolic acids	Phenolic acids	20733-94-2	B	18635	16800	12175	4424.2	4463.5	4636.7	1.31526	0.284066	-1.8157	down
pmn001320	C12H14O5	1-O-p-Cumaroylglycerol	Phenolic acids	Phenolic acids	106055-11-2	A	650750	584540	543390	1266100	931360	1567000	1.22868	2.11643	1.08164	up
pme3961	C10H13N5O3	2'-Deoxyadenosine	Nucleotides and derivatives	Nucleotides and derivatives	958-09-8	A	1404300	1983900	1143300	631330	763390	414120	1.19096	0.39917	-1.32492	down
pme1184	C10H13N5O4	2'-Deoxyguanosine	Nucleotides and derivatives	Nucleotides and derivatives	961-07-9	B	609030	557660	378970	136420	177440	132900	1.29344	0.289042	-1.79065	down
Lmgp004720	C16H13O4+	7-Methoxyapigenindin	Flavonoids	Flavonoid	-	B	214020	211840	145500	425140	1044700	992480	1.22054	4.30958	2.10755	up
pmp000571	C15H10O5	Apigenin	Flavonoids	Flavonoid	520-36-5	A	570450	603550	535400	2364900	3149300	2931600	1.33265	4.9408	2.30474	up
Lmyn006227	C15H10O5	Galangin (3,5,7-Trihydroxyflavone)	Flavonoids	Flavonoid	548-83-4	B	1429200	1354100	1058700	6332500	5583200	8260000	1.3203	5.25135	2.39269	up
pmp000344	C15H10O5	3',4',7-Trihydroxyflavone	Flavonoids	Flavonoid	2150-11-0	A	46492	51303	45946	177620	240070	213980	1.33077	4.3945	2.1357	up
mws0063	C15H10O5	Genistein	Flavonoids	Isoflavones	446-72-0	B	1831400	1938600	1570900	7822400	9891300	9372200	1.33238	5.07141	2.34239	up
Lmmn003323	C16H32O3	2-Hydroxyhexadecanoic acid	Organic acids	Organic acids	764-67-0	B	258910	241150	218880	833430	583960	774570	1.31177	3.04888	1.60828	up
pme3285	C15H14O5	Afzelechin (3,5,7,4'-Tetrahydroxyflavan)	Flavonoids	Flavanols	2545-00-8	B	93468	186330	82261	36136	58189	36893	1.14818	0.362422	-1.46426	down
Lmhp003013	C15H22N2O3	N-Feruloyl-Cadaverine	Alkaloids	Phenolamine	-	B	433850	547770	288500	1061300	1129000	1062000	1.24861	2.56062	1.3565	up
mws0051	C16H12O5	Acacetin	Flavonoids	Flavonoid	480-44-4	A	82498	70825	63170	277370	347680	299360	1.3289	4.26993	2.09421	up
mws0918	C16H12O5	Prunetin (5,4'-Dihydroxy-7-methoxyisoflavone)	Flavonoids	Isoflavones	552-59-0	B	717880	647340	475010	2211500	1873900	2931500	1.29458	3.81306	1.93095	up
mws0129	C16H12O5	Genkwanin (Apigenin 7-methyl ether)	Flavonoids	Flavonoid	437-64-9	A	106840	85886	80380	257920	336870	332830	1.31583	3.39656	1.76407	up
mws0908	C16H12O5	Glycitein	Flavonoids	Isoflavones	40957-83-3	B	15764	9711.8	9922	71817	76895	66352	1.32156	6.07563	2.60303	up
mws0668	C10H12N4O6	Xanthosine	Nucleotides and derivatives	Nucleotides and derivatives	146-80-5	A	524880	582690	380500	210220	125080	277580	1.1648	0.411862	-1.27977	down
mws1094	C15H12O6	Aromadendrin (Dihydrokaempferol)	Flavonoids	Dihydroflavonol	480-20-6	A	2252900	2211600	1718600	110420	65330	121890	1.32991	0.0481377	-4.37669	down
mws0064	C15H12O6	Eriodictyol (5,7,3',4'-Tetrahydroxyflavanone)	Flavonoids	Dihydroflavone	552-58-9	A	19615000	20513000	15807000	5485400	3833400	6786800	1.28947	0.287934	-1.79619	down
pme3163	C7H15O10P	D-Sedoheptuiose 7-phosphate	Others	Saccharides and Alcohols	2646-35-7	B	96032	79946	101340	243830	156750	197520	1.25354	2.15673	1.10885	up
pme0460	C15H14O6	Epicatechin	Flavonoids	Flavanols	490-46-0	B	19943000	22707000	22137000	6093900	6650700	8491200	1.31907	0.327779	-1.60921	down
mws0054	C15H14O6	Catechin	Flavonoids	Flavanols	154-23-4	A	13756000	13030000	12038000	2876400	2348100	3405400	1.32752	0.222283	-2.16953	down
Zmyn004548	C18H28O3	12-Oxo-phytodienoic acid	Lipids	Free fatty acids	85551-10-6	B	2001.2	1993.8	2447.3	5355.6	4174.9	6390.7	1.28076	2.47135	1.3053	up
Zmpn003368	C18H30O3	13S-Hydroxy-9Z,11E,15Z-octadecatrienoic acid	Lipids	Free fatty acids	87984-82-5	B	898890	1003600	678130	287570	205310	303730	1.29162	0.308689	-1.69577	down
pme1474	C11H15N5O3S	5'-Deoxy-5'-(methylthio)adenosine	Nucleotides and derivatives	Nucleotides and derivatives	2457-80-9	A	100640	91096	134090	286920	313730	173810	1.19713	2.37691	1.24909	up
pmb0197	C11H15N5O5	N7-Methylguanosine	Nucleotides and derivatives	Nucleotides and derivatives	20244-86-4	B	27126	21437	29795	19061	11372	6988.8	1.06944	0.477575	-1.0662	down
pmp001204	C17H14O5	Apigenin-7,4'-dimethyl ether	Flavonoids	Flavonoid	5128-44-9	A	27358	34391	23796	144390	194140	172920	1.32548	5.97872	2.57984	up
mws0920	C15H10O7	Tricetin (5,7,3',4',5'-Pentahydroxyflavone)	Flavonoids	Flavonoid	520-31-0	A	3421900	3356600	2897200	273280	209940	308550	1.3359	0.0818308	-3.61121	down
pme2954	C15H10O7	Quercetin	Flavonoids	Flavonols	117-39-5	A	338020	354970	286700	25958	30316	37528	1.33526	0.0957466	-3.38463	down
mws0044	C15H12O7	Dihydroquercetin(Taxifolin)	Flavonoids	Dihydroflavonol	480-18-2	A	5850200	5475200	4997900	533050	347690	625130	1.32758	0.0922528	-3.43826	down
pmb2789	C18H30O4	13S-Hydroperoxy-6Z,9Z,11E-octadecatrienoic acid	Lipids	Free fatty acids	121107-97-9	B	680430	624960	494580	29279	18719	33675	1.33152	0.0453746	-4.46197	down
pme3967	C12H17N5O5	2-(Dimethylamino)guanosine	Nucleotides and derivatives	Nucleotides and derivatives	2140-67-2	A	436410	638570	359900	188550	100640	157520	1.23566	0.311322	-1.68352	down
Rfmb087	C18H32O4	9-Hydroxy-13-oxo-10-octadecenoic Acid	Lipids	Free fatty acids	-	B	609480	666680	471610	182140	135390	193100	1.30496	0.292161	-1.77517	down
Zmjn004133	C18H32O4	9S-Hydroperoxy-10E,12Z-octadecadienoic acid	Lipids	Free fatty acids	5502-91-0	B	603860	573700	403200	153110	108920	141880	1.30603	0.255516	-1.96851	down
Lmsp008392	C17H14O6	4',5-Dihydroxy-3',5'-dimethoxyflavone	Flavonoids	Flavonoid	-	A	14077	15166	14524	46975	65810	62563	1.32584	4.0064	2.00231	up
pmb2871	C13H16O9	1-O-Gentisoyl-D-glucoside*	Phenolic acids	Phenolic acids	23445-11-6	A	858990	712510	567530	199060	218290	278120	1.29399	0.325133	-1.6209	down
pmn001367	C13H16O9	Protocatechuic acid-4-O-glucoside*	Phenolic acids	Phenolic acids	-	A	513760	506920	363750	117750	118620	176350	1.29154	0.298115	-1.74606	down
pmf0392	C17H16O6	Persicogenin (5,3'-dihydroxy-7,4'-dimethoxyflavanone)	Flavonoids	Dihydroflavone	28590-40-1	B	20164	17695	20456	82507	173530	157930	1.30247	7.09881	2.82758	up
Zmtn001661	C14H20O8	Vanilloloside	Others	Others	74950-96-2	B	498590	519970	382520	152000	129320	196860	1.29144	0.341294	-1.55091	down
Hmtn001120	C14H20O8	5-(2-Hydroxyethyl)-2-O-glucosylphenol	Phenolic acids	Phenolic acids	-	B	684450	832090	585770	242820	169300	251110	1.29426	0.315477	-1.66439	down
mws0032	C15H10O8	Myricetin	Flavonoids	Flavonols	529-44-2	B	40429	16763	30277	57978	69683	73208	1.15212	2.29646	1.19941	up
mws0744	C15H12O8	Dihydromyricetin (Ampelopsin)	Flavonoids	Dihydroflavonol	27200-12-0	B	225340	253290	199440	38940	33834	51748	1.32469	0.183642	-2.44503	down
pmn001513	C14H10O9	Digallic Acid	Tannins	Tannin	536-08-3	B	189810	148080	91514	69480	46097	95216	1.02841	0.490897	-1.02651	down
Lmsn003111	C15H18O8	1-O-p-Coumaroyl-β-D-glucose	Phenolic acids	Phenolic acids	7139-64-2	B	208860	194490	157020	533270	447150	646830	1.29857	2.90388	1.53798	up
Zmhn002301	C15H18O8	p-Coumaric acid-4-O-glucoside	Phenolic acids	Phenolic acids	117405-48-8	A	382360	313360	255270	108240	98503	127620	1.2973	0.351595	-1.50801	down
pmn001690	C16H24O7	3-Hydroxy-4-isopropylbenzylalcohol-3-O-glucoside	Phenolic acids	Phenolic acids	-	B	120170	142450	152120	61025	46973	64524	1.29476	0.415976	-1.26543	down
Lmyn007622	C18H36O5	9,10,18-Trihydroxystearic acid	Lipids	Free fatty acids	496-86-6	B	59523	57337	49730	128800	83478	134450	1.22139	2.08133	1.0575	up
pmb4777	C16H18O8	4-Hydroxy-7-methoxycoumarin-β-rhamnoside	Lignans and Coumarins	Coumarins	-	B	504190	597140	300820	1190700	982270	1501300	1.20397	2.62045	1.38982	up
pmb3074	C16H18O8	5-O-p-Coumaroylquinic acid*	Phenolic acids	Phenolic acids	1899-30-5	A	88037	84521	49990	30797	20840	38503	1.17084	0.405036	-1.30388	down
mws1015	C15H16O9	Esculin (6,7-DihydroxyCoumarin-6-glucoside)	Lignans and Coumarins	Coumarins	531-75-9	A	414390	432680	226680	2349300	2055800	2598100	1.30647	6.52219	2.70536	up
Lmbn001162	C15H16O9	Esculetin-7-O-glucoside	Lignans and Coumarins	Coumarins	-	A	429760	407720	258160	2228000	1409200	2295300	1.29525	5.41464	2.43687	up
mws0609	C10H12N5O7P	Guanosine 3',5'-cyclic monophosphate	Nucleotides and derivatives	Nucleotides and derivatives	7665-99-8	A	33564	22778	19768	2500.6	2341.9	6415.2	1.2627	0.147914	-2.75717	down
Lmtn000940	C14H18O10	1-O-(3,4-Dihydroxy-5-methoxy-benzoyl)-glucoside	Phenolic acids	Phenolic acids	-	B	642150	699600	601620	39134	28575	47768	1.33457	0.059421	-4.07288	down
pmb1562	C21H34O4	1-Stearidonoyl-Glycerol	Lipids	Glycerol ester	-	A	42856	43987	28614	20197	17353	12351	1.21207	0.432204	-1.21022	down
pme1816	C16H18O9	Neochlorogenic acid (5-O-Caffeoylquinic acid)*	Phenolic acids	Phenolic acids	906-33-2	A	5728200	4573000	4141500	1423900	1051800	1640200	1.30023	0.284981	-1.81106	down
mws0748	C16H18O9	1-Caffeoylquinic acid	Phenolic acids	Phenolic acids	1241-87-8	A	2954500	2646300	1890700	732050	450060	875060	1.26196	0.274601	-1.86459	down
Hmmn002544	C16H20O9	Ferulic acid-4-O-glucoside	Phenolic acids	Phenolic acids	117405-51-3	A	116270	61813	70412	26550	22084	32157	1.24401	0.325121	-1.62095	down
mws1526	C16H22O9	Sweroside	Terpenoids	Sesquiterpenoids	14215-86-2	B	75025	115700	103780	39382	34622	35247	1.29369	0.370965	-1.43065	down
Hmgn002833	C20H20O7	4-Ketopinoresinol	Lignans and Coumarins	Lignans	-	B	6266.3	3217.8	2617	11431	5338.8	10764	1.01965	2.27531	1.18607	up
pmb0064	C15H19NO10	DIMBOA glucoside	Alkaloids	Alkaloids	18607-79-9	B	14991000	9857000	9023500	3496900	6171000	3750700	1.19591	0.396162	-1.33584	down
Zmhn002227	C17H22O10	4-O-Glucosyl-sinapate	Phenolic acids	Phenolic acids	-	A	133880	133500	102450	41095	22696	40557	1.27472	0.282151	-1.82546	down
HJN003	C17H22O10	1-O-Sinapoyl-D-glucose	Phenolic acids	Phenolic acids	-	A	113740	144560	124650	58008	35925	69831	1.21317	0.427638	-1.22554	down
Zmhn001970	C20H22O8	Piceid	Others	Stilbene	27208-80-6	B	170460	129790	137580	44161	44485	44564	1.32868	0.304251	-1.71667	down
pmp000413	C21H20O10	Genistein-8-C-glucoside	Flavonoids	Isoflavones	66026-80-0	B	292320	228510	395600	127940	118360	126680	1.25689	0.406992	-1.29693	down
mws0072	C21H20O10	Apigenin-5-O-glucoside	Flavonoids	Flavonoid	28757-27-9	B	187270	168580	218930	629180	840140	920780	1.31822	4.15829	2.05599	up
Lmlp006175	C21H22O10	Isosalipurposide (Phlorizin Chalcone)	Flavonoids	Chalcones	4547-85-7	B	286770	336170	412870	1104400	1260000	1368000	1.31895	3.60336	1.84934	up
mws1179	C21H22O10	Naringenin-7-O-glucoside (Prunin)	Flavonoids	Dihydroflavone	529-55-5	A	1952600	1859500	1358500	581000	546090	742460	1.29044	0.361573	-1.46764	down
Cmzn005251	C21H22O10	6-O-Caffeoylarbutin	Phenolic acids	Phenolic acids	136172-60-6	B	8655100	7637200	6413900	34564000	28982000	27728000	1.32544	4.01978	2.00712	up
Lmfn004093	C21H24O10	Phloretin-4'-O-glucoside (Trilobatin)	Flavonoids	Chalcones	4192-90-9	A	1529700	1455600	1176900	224520	156740	277310	1.31721	0.158226	-2.65994	down
pmp000415	C22H22O10	3'-Methoxydaidzin	Flavonoids	Isoflavones	200127-80-6	B	6577.8	8176.3	6480.8	23732	24412	15248	1.2794	2.98527	1.57786	up
pme3400	C22H22O10	Biochanin A-7-O-glucoside (Sissotrin)	Flavonoids	Isoflavones	5928-26-7	B	16779	13929	14817	58540	50821	46337	1.32937	3.42005	1.77402	up
pmp000573	C22H22O10	Acacetin-7-O-galactoside	Flavonoids	Flavonoid	-	B	15780	15717	14537	61043	54710	56919	1.33925	3.75097	1.90726	up
mws0913	C21H20O11	Kaempferol-3-O-galactoside (Trifolin)	Flavonoids	Flavonols	23627-87-4	A	17897000	19659000	12615000	4702600	2107500	3439600	1.27484	0.204295	-2.29127	down
pme2459	C21H20O11	Luteolin-7-O-glucoside (Cynaroside)	Flavonoids	Flavonoid	5373-11-5	A	25750000	16211000	16583000	3268700	4162400	2832500	1.31106	0.175314	-2.51198	down
mws2209	C21H20O11	Kaempferol-3-O-glucoside (Astragalin)*	Flavonoids	Flavonols	480-10-4	A	636270	839010	662330	295370	257110	222660	1.30777	0.36262	-1.46347	down
mws0089	C21H20O11	Kaempferol-7-O-glucoside*	Flavonoids	Flavonols	16290-07-6	A	17742000	16509000	8471700	2714000	1932700	3987100	1.25019	0.202089	-2.30694	down
Lmtn002796	C21H22O11	Aromadendrin-7-O-glucoside	Flavonoids	Flavonoid	28189-90-4	B	2692700	3929300	2238800	7932800	5692300	8541200	1.22267	2.50161	1.32286	up
mws0057	C21H22O11	Eriodictyol-7-O-glucoside	Flavonoids	Dihydroflavone	38965-51-4	A	2300700	1642300	1733300	215030	358860	275000	1.31839	0.14955	-2.7413	down
mws1361	C21H22O11	Taxifolin-3-O-rhamnoside (Astilbin)	Flavonoids	Dihydroflavonol	29838-67-3	B	6074600	6086000	4922600	643400	807800	1052900	1.32521	0.146583	-2.77021	down
pmn001415	C24H20O9	Catechin-(7,8-bc)-4β-(3,4-dihydroxyphenyl)-dihydro-2-(3H)-one	Flavonoids	Flavanols	-	B	191800	142500	127680	46938	22433	30798	1.27996	0.216825	-2.20539	down
Lmdp003994	C23H24O10	6,4'-Dimethoxyisoflavone-7-O-glucoside (Wistin)	Flavonoids	Isoflavones	19046-26-5	B	473040	439550	288140	138890	150120	153600	1.27924	0.368617	-1.4398	down
pmb3012	C22H22O11	Chrysoeriol-7-O-glucoside*	Flavonoids	Flavonoid	19993-32-9	A	408880	458690	272070	173470	147500	176380	1.24189	0.43641	-1.19624	down
pmp000233	C22H22O11	Swertiajaponin	Flavonoids	Flavonoid carbonoside	6980-25-2	B	16662	21386	13963	33330	52175	67017	1.2194	2.9325	1.55213	up
Hmgp002189	C22H22O11	Hispidulin-7-O-Glucoside*	Flavonoids	Flavonoid	17680-84-1	A	6739000	6159000	5117700	2253000	2871700	2426100	1.30309	0.419123	-1.25455	down
Hmdn001667	C20H16O13	Ellagic acid-4-O-glucoside	Tannins	Tannin	-	B	72349	113810	58561	214980	151910	268100	1.18191	2.59476	1.3756	up
mws0091	C21H20O12	Quercetin-3-O-glucoside (Isoquercitrin)*	Flavonoids	Flavonols	482-35-9	A	9226800	8897800	6830100	967260	689550	1001000	1.33059	0.106505	-3.231	down
mws0061	C21H20O12	Quercetin-3-O-galactoside (Hyperin)	Flavonoids	Flavonols	482-36-0	A	14098000	12714000	10162000	1210400	885370	1345500	1.3309	0.0930727	-3.4255	down
mws1329	C21H20O12	Quercetin-7-O-glucoside*	Flavonoids	Flavonols	491-50-9	A	25903000	23958000	20002000	1630300	1749900	2663600	1.32993	0.0865093	-3.531	down
mws0856	C21H20O12	Quercetin-4'-O-glucoside (Spiraeoside)	Flavonoids	Flavonols	20229-56-5	A	18550000	20228000	17041000	2058400	1331600	2505400	1.32384	0.105616	-3.24309	down
Hmcp002207	C22H22O12	Isorhamnetin-7-O-glucoside (Brassicin)	Flavonoids	Flavonols	6743-96-0	A	1373400	1198500	1032400	238870	206440	303510	1.32225	0.207757	-2.26703	down
mws1454	C23H26O11	Persicoside	Flavonoids	Dihydroflavone	28978-03-2	B	146380	149330	104300	43446	42696	46462	1.31278	0.331502	-1.59291	down
Lmmn003398	C23H22O12	Kaempferol-3-O-(6''-acetyl)glucoside	Flavonoids	Flavonols	-	B	3948800	2464600	1799400	591920	431960	775130	1.25536	0.21905	-2.19067	down
pmb0736	C23H24O12	Tricin-7-O-Glucoside	Flavonoids	Flavonoid	32769-01-0	A	5369000	7269900	5075500	2902400	1889000	2045800	1.26408	0.385968	-1.37345	down
Lmsn003778	C22H22O13	1-O-Caffeoyl-4-O-galloyl-β-D-glucose	Phenolic acids	Phenolic acids	-	B	69310	76939	58743	27313	26172	41364	1.23905	0.462696	-1.11186	down
HJAP006	C23H24O13	Syringetin-7-O-glucoside	Flavonoids	Flavonoid	-	A	947490	976130	755410	171580	128900	142680	1.33165	0.165418	-2.59581	down
pmb2554	C23H30O14	5-O-Feruloyl quinic acid glucoside	Phenolic acids	Phenolic acids	-	A	16023	11093	7528.5	37765	23106	25590	1.16812	2.49566	1.31942	up
Lmhp007598	C27H52NO7P	LysoPC 19:2(2n isomer)	Lipids	LPC	-	B	334830	406200	331090	19498	36888	25486	1.32756	0.0763646	-3.71095	down
Lmhp007840	C27H52NO7P	LysoPC 19:2	Lipids	LPC	-	B	402500	450990	333890	21965	34693	21687	1.33142	0.0659814	-3.9218	down
pmp000587	C24H22O14	Luteolin-7-O-(6''-malonyl)glucoside	Flavonoids	Flavonoid	-	A	429710	403660	284370	78770	51823	65963	1.31604	0.175851	-2.50757	down
Lmmp003817	C24H22O14	Kaempferol-3-O-(6''-malonyl)glucoside	Flavonoids	Flavonols	-	B	11574000	9001900	8394700	1591000	1635200	1803100	1.33268	0.1736	-2.52616	down
pmp000588	C25H24O14	Diosmetin-7-O-(6''-malonyl)glucoside	Flavonoids	Flavonoid	-	A	161500	130290	123670	44785	57540	48871	1.31145	0.363924	-1.45829	down
pmb0608	C25H24O14	Chrysoeriol-7-O-(6''-malonyl)glucoside	Flavonoids	Flavonoid	-	A	1776500	1753300	1346700	713950	786150	665970	1.30219	0.444185	-1.17077	down
pmp000589	C24H22O15	Quercetin-7-O-(6''-malonyl)glucoside	Flavonoids	Flavonols	-	A	1045700	831250	749530	24917	32331	47534	1.33116	0.0398945	-4.64767	down
Hmln002189	C24H22O15	Quercetin-3-O-(6''-malonyl)galactoside	Flavonoids	Flavonols	-	B	727380	631980	493500	36758	21340	33143	1.33074	0.0492433	-4.34393	down
mws1138	C24H26N2O13	Betanin (Betanidin-5-O-glucoside)	Alkaloids	Alkaloids	7659-95-2	B	1190800	1107100	1090600	25468	40177	30888	1.33835	0.0284884	-5.13348	down
mws1292	C26H28O14	Isoschaftoside	Flavonoids	Flavonoid carbonoside	52012-29-0	B	378260	327130	275150	659050	723450	752490	1.29963	2.17736	1.12258	up
Lmtp002642	C26H28O14	Apigenin-8-C-(2''-glucosyl)arabinoside	Flavonoids	Flavonoid carbonoside	-	B	153780	116940	134170	344310	341630	336640	1.32414	2.52557	1.33661	up
pmb2922	C15H24N2O17P2	Uridine 5'-diphospho-D-glucose	Nucleotides and derivatives	Nucleotides and derivatives	133-89-1	A	19410	17525	32542	5887.7	14565	9114.6	1.07953	0.42557	-1.23253	down
Zmpn004068	C26H32O14	Phloretin-2'-O-(6''-O-xylosyl)glucoside	Flavonoids	Chalcones	-	B	107900	90808	79133	35295	32152	50998	1.25314	0.426305	-1.23004	down
pme0434	C30H26O12	Procyanidin B2	Tannins	Proanthocyanidins	29106-49-8	A	15249000	17752000	15079000	3748300	2983500	4797000	1.31612	0.239784	-2.06019	down
pme0436	C30H26O12	Procyanidin B3	Tannins	Proanthocyanidins	23567-23-9	B	1839300	1539300	1613500	357440	292010	462910	1.31873	0.222824	-2.16602	down
mws0836	C30H26O12	Procyanidin B1	Tannins	Proanthocyanidins	20315-25-7	A	15843000	14724000	13319000	2992500	2288400	4172400	1.30818	0.215406	-2.21487	down
pmb0631	C26H28O15	Orientin-6-C-arabinoside	Flavonoids	Flavonoid carbonoside	-	B	96225	73353	65224	28384	16598	24289	1.27878	0.295019	-1.76112	down
pmb0636	C26H28O15	Orientin-7-O-arabinoside	Flavonoids	Flavonoid carbonoside	-	B	51015	39952	56266	5902	16889	21727	1.13899	0.302364	-1.72564	down
mws1066	C27H32O14	Naringenin-7-O-Rutinoside(Narirutin)*	Flavonoids	Dihydroflavone	14259-46-2	B	116260	133380	114270	416170	277780	357970	1.30335	2.8906	1.53137	up
mws0046	C27H32O14	Naringenin-7-O-Neohesperidoside(Naringin)*	Flavonoids	Dihydroflavone	10236-47-2	B	117650	131200	96765	397030	370210	432930	1.32404	3.47256	1.796	up
mws1290	C30H26O13	Kaempferol-3-O-(6''-p-Coumaroyl)glucoside (Tiliroside)	Flavonoids	Flavonols	20316-62-5	B	44404	46426	40519	18420	13521	15939	1.31848	0.364525	-1.45591	down
pmb2586	C30H26O13	Gallocatechin-(4α→8)-catechin	Flavonoids	Flavanols	-	B	82114	65934	68414	40442	19235	31346	1.19836	0.420503	-1.24981	down
pmp000593	C27H30O15	Luteolin-7-O-rutinoside*	Flavonoids	Flavonoid	3563-98-2	A	1305900	890810	986390	437600	409330	581880	1.24851	0.448874	-1.15562	down
pmp001079	C27H30O15	Luteolin-7-O-neohesperidoside (Lonicerin)*	Flavonoids	Flavonoid	25694-72-8	A	1155700	1096700	909400	450170	385790	350330	1.31396	0.375195	-1.41429	down
mws0791	C28H34O14	Poncirin (Isosakuranetin-7-O-neohesperidoside)	Flavonoids	Dihydroflavone	14941-08-3	A	57046	38908	41327	22558	17653	17951	1.27146	0.423671	-1.23898	down
Lmjp002596	C26H28O16	Quercetin-3-O-sambubioside	Flavonoids	Flavonols	83048-35-5	B	279890	207640	205860	60527	47322	40199	1.31522	0.213513	-2.2276	down
Hmgp003086	C29H34O16	Tricin-7-O-rutinoside*	Flavonoids	Flavonoid	-	B	60790	64366	38005	102800	125220	109370	1.21085	2.06783	1.04812	up
Hmln001836	C29H32O17	Kaempferol-3-O-(6''-Acetyl)glucosyl-(1→3)-Galactoside	Flavonoids	Flavonols	-	B	157400	166340	179680	49405	40785	45343	1.33489	0.269225	-1.89312	down
pmb0578	C32H30O15	Luteolin-7-O-(6''-sinapoyl)glucoside	Flavonoids	Flavonoid	-	A	48527	54369	41096	4375.4	6094.5	4238.7	1.33249	0.102149	-3.29126	down
pmb0530	C21H27N7O14P2	Nicotinic acid adenine dinucleotide	Nucleotides and derivatives	Nucleotides and derivatives	53-84-9	A	95686	83086	61046	33493	38956	43341	1.23711	0.482824	-1.05043	down
pmb0725	C33H32O15	Tricin-7-O-(2''-feruloyl)glucoside	Flavonoids	Flavonoid	-	B	15096	11692	11276	3606.1	5057.5	4879	1.29502	0.355785	-1.49092	down
pmb2991	C33H40O19	Apigenin-7-O-glucoside-4'-O-rutinoside	Flavonoids	Flavonoid	-	B	15434	16572	17744	75657	72635	85371	1.33774	4.69674	2.23166	up
pmb0672	C37H38O18	Isovitexin-7-O-(6''-feruloyl)glucoside	Flavonoids	Flavonoid carbonoside	-	B	111350	92592	71480	237970	205050	280210	1.27609	2.6259	1.39281	up
pmb0592	C34H42O20	Chrysoeriol-7-O-rutinoside-5-O-glucoside	Flavonoids	Flavonoid	-	A	89728	56838	58588	229180	182270	162680	1.27046	2.79853	1.48467	up
pmb0666	C38H40O19	Isovitexin-7-O-(6''-sinapoyl)glucoside	Flavonoids	Flavonoid carbonoside	-	B	11853	10081	6799.1	14020	30546	15964	1.03504	2.10663	1.07494	up
pmn001647	C45H38O18	Procyanidin C2	Tannins	Proanthocyanidins	37064-31-6	B	1146200	1120500	860610	402750	304790	476520	1.27768	0.378619	-1.40118	down
pmn001646	C45H38O18	Procyanidin C1	Tannins	Proanthocyanidins	37064-30-5	B	573390	528350	439800	178040	155660	190360	1.32115	0.339959	-1.55657	down
