# Supplementary material for: Metabolomics analysis of five cultivars of Sorghum bicolor reveals the contribution of flavonoid pathway to tannin content
Source: PLoS One. 2025 Apr 9;20(4):e0321649. doi: 10.1371/journal.pone.0321649 (PMC11981146; doi:10.1371/journal.pone.0321649)
Supplement: Table S3 — (XLSX) [file pone.0321649.s003.xlsx]

## Sheet: Sheet1
Index	Formula	Compounds	Class I	Class II	CAS	Level	hyz-01	hyz-02	hyz-03	jinnl-01	jinnl-02	jinnl-03	VIP	Fold_Change	Log2FC	Type
pmf0096	C2H2O4	Oxalic acid	Phenolic acids	Phenolic acids	144-62-7	B	23106	23580	16032	48881	50771	34789	1.18093	2.14358	1.10002	up
pme1841	C5H14N2	Cadaverine	Alkaloids	Phenolamine	462-94-2	B	230170	211540	223590	473700	481650	501450	1.29412	2.18969	1.13073	up
pme3033	C4H9NO2	N,N-Dimethylglycine	Amino acids and derivatives	Amino acids and derivatives	1118-68-9	B	977160	1052900	905390	5487300	4965800	5234600	1.29491	5.34422	2.41798	up
pme3011	C4H9NO2	γ-Aminobutyric acid	Organic acids	Organic acids	56-12-2	B	1354100	1211300	1172400	8639700	8021600	8701100	1.29592	6.78538	2.76243	up
pme0010	C3H7NO3	L-Serine	Amino acids and derivatives	Amino acids and derivatives	56-45-1	B	680700	775600	854180	1729700	1686800	1412800	1.26116	2.09017	1.06362	up
pme0006	C5H9NO2	L-Proline	Amino acids and derivatives	Amino acids and derivatives	147-85-3	A	8246300	7288400	7708600	40227000	42669000	48234000	1.29395	5.64163	2.49611	up
mws0230	C4H9NO3	L-Threonine	Amino acids and derivatives	Amino acids and derivatives	72-19-5	A	624350	702180	704340	1315700	1498700	1457700	1.28246	2.10358	1.07285	up
pme0241	C7H6O2	Benzoic acid	Phenolic acids	Phenolic acids	65-85-0	B	35262	29097	43361	19459	13415	20223	1.16251	0.492917	-1.02058	down
mws0133	C6H6N2O	Nicotinamide	Others	Vitamin	98-92-0	A	36574	31756	22554	76235	78151	100760	1.2322	2.80738	1.48922	up
mws0219	C4H7NO4	L-Aspartic Acid	Amino acids and derivatives	Amino acids and derivatives	56-84-8	A	2153300	2045200	1855300	5744900	5787100	6092600	1.29207	2.91133	1.54168	up
Hmbn002174	C8H8O2	4-Hydroxyacetophenone	Phenolic acids	Phenolic acids	99-93-4	A	10965	8867.1	5993.3	31528	27999	30196	1.24767	3.47422	1.79669	up
mws0146	C7H7NO2	Nicotinic Acid Methyl Ester(Methyl Nicotinate)	Alkaloids	Alkaloids	93-60-7	B	1432400	1610800	1331200	518520	532120	533000	1.291	0.362025	-1.46584	down
pme2268	C7H7NO2	Trigonelline	Alkaloids	Alkaloids	535-83-1	A	4875100	4993100	4687100	1675900	1513600	1692700	1.2946	0.335424	-1.57594	down
Hmgn001653	C7H6O3	Protocatechualdehyde	Phenolic acids	Phenolic acids	139-85-5	A	1456000	1262200	1047700	9172400	7704400	9082100	1.28901	6.89315	2.78516	up
mws0749	C7H6O3	4-Hydroxybenzoic acid	Phenolic acids	Phenolic acids	99-96-7	A	1813500	1885700	1499700	14345000	11333000	11821000	1.29087	7.21287	2.85057	up
Lmgn001670	C7H6O3	Salicylic acid	Phenolic acids	Phenolic acids	69-72-7	A	188850	173990	108830	562850	642890	585700	1.25466	3.79808	1.92527	up
mws2368	C8H10O2	Tyrosol	Phenolic acids	Phenolic acids	501-94-0	B	35459	38419	29602	91224	91217	73386	1.26334	2.47224	1.30582	up
mws0103	C9H7NO	Indole-3-carboxaldehyde	Alkaloids	Plumerane	487-89-8	B	72527	72313	55313	134340	167730	177120	1.24612	2.39412	1.25949	up
Wmzn000227	C6H10O4	2,2-Dimethylsuccinic acid	Organic acids	Organic acids	597-43-3	B	3908.8	2249.4	1604.5	18498	10206	14421	1.22312	5.55541	2.47389	up
pme0026	C6H14N2O2	L-Lysine	Amino acids and derivatives	Amino acids and derivatives	56-87-1	A	3825600	3939700	4316900	7651900	8095600	8655200	1.28414	2.01972	1.01416	up
Lmgp000796	C8H7NO2	4-Hydroxymandelonitrile	Alkaloids	Alkaloids	13093-65-7	B	310130	296960	247900	666190	705550	970290	1.24993	2.73925	1.45378	up
pme1210	C5H11NO2S	L-Methionine	Amino acids and derivatives	Amino acids and derivatives	63-68-3	A	319400	248490	253200	583410	533430	609140	1.26223	2.10206	1.0718	up
Zmgn000173	C5H10O5	D-Ribose	Others	Saccharides and Alcohols	50-69-1	B	22488	20573	10626	38109	33314	41847	1.09976	2.10982	1.07712	up
mws0458	C8H8O3	Vanillin	Phenolic acids	Phenolic acids	121-33-5	A	65501	95863	54612	372240	321300	352920	1.26741	4.84526	2.27657	up
mws1346	C6H11NO4	DL-2-Aminoadipic acid	Alkaloids	Alkaloids	542-32-5	B	256140	241350	232710	617780	595780	679210	1.29064	2.59213	1.37414	up
pme2914	C6H10O5	3-Hydroxy-3-methylpentane-1,5-dioic acid	Amino acids and derivatives	Amino acids and derivatives	503-49-1	A	504090	528640	372570	1555200	1495600	1727300	1.273	3.40006	1.76556	up
pme0281	C8H6O4	Terephthalic acid	Phenolic acids	Phenolic acids	100-21-0	A	55447	70840	56904	186850	195370	137910	1.2565	2.83928	1.50552	up
Lmrn003000	C9H10O3	2-Hydroxy-3-phenylpropanoic acid	Organic acids	Organic acids	7326-19-4	B	22113	28085	27567	11374	12339	9601.7	1.25812	0.428402	-1.22296	down
Zmjn002583	C8H8O4	2',4',6'-Trihydroxyacetophenone	Phenolic acids	Phenolic acids	480-66-0	B	46650	32717	30398	135370	119380	113860	1.26503	3.35817	1.74768	up
pme1292	C8H8O4	Homogentisic acid	Phenolic acids	Phenolic acids	451-13-8	B	82462	80719	92475	336200	375800	306270	1.29142	3.98297	1.99384	up
pme2598	C8H8O4	3,4-Dihydroxybenzeneacetic acid	Phenolic acids	Phenolic acids	102-32-9	B	92071	92085	61452	284960	258610	251820	1.26224	3.23845	1.6953	up
Hmbp001276	C8H8O4	Gallacetophenone	Phenolic acids	Phenolic acids	528-21-2	B	30695	35948	46892	105930	77615	99471	1.23058	2.49276	1.31775	up
Lmbn003524	C9H16O3	9-Oxononanoic acid	Organic acids	Organic acids	2553-17-5	B	9811.6	12775	14330	33077	31923	32896	1.26551	2.65182	1.40698	up
pme2559	C6H9NO5	N-Acetyl-L-Aspartic Acid	Amino acids and derivatives	Amino acids and derivatives	997-55-7	B	16589	12595	13225	47144	51787	62071	1.27771	3.79641	1.92464	up
pme0008	C6H13N3O3	L-Citrulline	Amino acids and derivatives	Amino acids and derivatives	372-75-8	A	75973	53704	59014	205720	202380	230270	1.27726	3.38315	1.75837	up
pme2024	C10H12N2O	Serotonin*	Alkaloids	Plumerane	50-67-9	A	32510	47972	55189	216650	172570	200870	1.26493	4.34942	2.12082	up
pmb0774	C10H12N2O	N-Hydroxytryptamine*	Alkaloids	Phenolamine	-	A	44671	24615	40437	143290	96105	158440	1.2195	3.62581	1.8583	up
pme1021	C6H10O6	D-Glucono-1,5-lactone	Others	Saccharides and Alcohols	90-80-2	B	4776.7	3881.1	2439.2	13199	5962.9	11967	1.09622	2.80516	1.48808	up
pmb1754	C5H15NO4P+	O-Phosphocholine	Alkaloids	Alkaloids	107-73-3	B	816280	623170	694760	222240	230510	246430	1.28284	0.327606	-1.60997	down
pme0122	C8H16N2O3	N6-Acetyl-L-lysine	Amino acids and derivatives	Amino acids and derivatives	692-04-6	B	109050	102670	60137	224050	253910	301840	1.20767	2.86842	1.52026	up
pme0075	C7H11NO5	N-Acetyl-L-glutamic acid	Amino acids and derivatives	Amino acids and derivatives	1188-37-0	B	1832200	2024000	1521300	76920	92644	95084	1.29531	0.0492139	-4.34479	down
pme0278	C7H14N2O4	2,6-Diaminooimelic acid	Organic acids	Organic acids	583-93-7	B	143210	149310	94215	482440	356720	405340	1.24538	3.21797	1.68615	up
pmb0130	C12H14N2O	Acetryptine	Alkaloids	Phenolamine	3551-18-6	B	42869	41616	27069	12335	16342	15471	1.2179	0.395755	-1.33732	down
pmb2507	C5H11O7P	2-Deoxyribose-1-phosphate	Nucleotides and derivatives	Nucleotides and derivatives	17210-42-3	B	1474000	1195300	809960	501720	489520	436540	1.19819	0.410369	-1.28501	down
mws0863	C5H11O7P	2-Deoxyribose-5'-phosphate	Nucleotides and derivatives	Nucleotides and derivatives	102916-66-5	B	173840	231090	157370	73289	74018	74683	1.26091	0.394789	-1.34085	down
mws4085	C11H12O5	Sinapic acid	Phenolic acids	Phenolic acids	530-59-6	A	18269	17005	20064	47779	35488	30460	1.2093	2.05513	1.03923	up
pmn001669	C12H14O5	Methyl sinapate	Phenolic acids	Phenolic acids	20733-94-2	B	18635	16800	12175	5892.2	4654	7239.9	1.22043	0.373579	-1.42051	down
pmn001320	C12H14O5	1-O-p-Cumaroylglycerol	Phenolic acids	Phenolic acids	106055-11-2	A	650750	584540	543390	1514200	1419300	1436200	1.28788	2.45671	1.29673	up
pma3101	C11H14NO6+	Nicotinate D-ribonucleoside	Others	Vitamin	17720-18-2	B	1189100	1204900	870350	361910	579400	650500	1.13489	0.487635	-1.03613	down
pme3472	C12H16O7	Arbutin	Phenolic acids	Phenolic acids	497-76-7	B	13423	22253	11679	67045	46419	67004	1.22661	3.81096	1.93015	up
Lmmn003323	C16H32O3	2-Hydroxyhexadecanoic acid	Organic acids	Organic acids	764-67-0	B	258910	241150	218880	520680	370800	652000	1.17626	2.14688	1.10224	up
Lmhp003013	C15H22N2O3	N-Feruloyl-Cadaverine	Alkaloids	Phenolamine	-	B	433850	547770	288500	1163300	1404400	1318700	1.22544	3.05987	1.61347	up
Hmhp001812	C11H15N5O4	2'-O-Methyladenosine	Nucleotides and derivatives	Nucleotides and derivatives	2140-79-6	A	250410	262520	208120	387900	532810	524470	1.21635	2.00427	1.00308	up
mws0908	C16H12O5	Glycitein	Flavonoids	Isoflavones	40957-83-3	B	15764	9711.8	9922	20168	28724	26023	1.16175	2.11637	1.08159	up
mws1094	C15H12O6	Aromadendrin (Dihydrokaempferol)	Flavonoids	Dihydroflavonol	480-20-6	A	2252900	2211600	1718600	285570	340540	275400	1.29001	0.145802	-2.77791	down
mws0064	C15H12O6	Eriodictyol (5,7,3',4'-Tetrahydroxyflavanone)	Flavonoids	Dihydroflavone	552-58-9	A	19615000	20513000	15807000	7533200	6617800	7569000	1.27519	0.388308	-1.36473	down
pme3163	C7H15O10P	D-Sedoheptuiose 7-phosphate	Others	Saccharides and Alcohols	2646-35-7	B	96032	79946	101340	27532	27770	35115	1.27448	0.326041	-1.61688	down
pme0460	C15H14O6	Epicatechin	Flavonoids	Flavanols	490-46-0	B	19943000	22707000	22137000	7562800	6895600	9351000	1.27484	0.367503	-1.44417	down
mws0054	C15H14O6	Catechin	Flavonoids	Flavanols	154-23-4	A	13756000	13030000	12038000	4666900	5196900	5038900	1.29138	0.383853	-1.38138	down
Lmgp004167	C15H14O6	3',4,4',5,7-Pentahydroxyflavan (Luteoforol)	Flavonoids	Flavonoid	13392-26-2	B	245280	163190	194720	447250	444520	922080	1.15355	3.0071	1.58837	up
Zmyn004548	C18H28O3	12-Oxo-phytodienoic acid	Lipids	Free fatty acids	85551-10-6	B	2001.2	1993.8	2447.3	5704	3554.8	5205.9	1.20536	2.24527	1.16689	up
Zmpn003368	C18H30O3	13S-Hydroxy-9Z,11E,15Z-octadecatrienoic acid	Lipids	Free fatty acids	87984-82-5	B	898890	1003600	678130	401030	356620	364000	1.24567	0.434644	-1.2021	down
pme1474	C11H15N5O3S	5'-Deoxy-5'-(methylthio)adenosine	Nucleotides and derivatives	Nucleotides and derivatives	2457-80-9	A	100640	91096	134090	1412500	1688600	3190800	1.2749	19.3106	4.27132	up
Zmhn001358	C13H16O8	4-O-Glucosyl-4-hydroxybenzoic acid	Phenolic acids	Phenolic acids	-	B	290240	243360	151010	783070	702970	639960	1.22418	3.10542	1.63479	up
Lmsn002247	C13H16O8	1-O-Salicyloyl-β-D-glucose	Phenolic acids	Phenolic acids	60517-74-0	B	231550	228060	151400	637770	599070	615160	1.25777	3.03105	1.59982	up
pmb3142	C13H16O8	Salicylic acid-2-O-glucoside	Phenolic acids	Phenolic acids	10366-91-3	B	416420	574350	523420	1892000	1724100	1866300	1.28204	3.62068	1.85626	up
pmb3079	C8H16NO9P	N-Acetyl-D-glucosamine-1-phosphate	Others	Saccharides and Alcohols	6866-69-9	B	29680	33225	26390	10815	14563	17397	1.20503	0.47903	-1.06181	down
mws0920	C15H10O7	Tricetin (5,7,3',4',5'-Pentahydroxyflavone)	Flavonoids	Flavonoid	520-31-0	A	3421900	3356600	2897200	738110	861850	771220	1.29203	0.245065	-2.02876	down
pme2954	C15H10O7	Quercetin	Flavonoids	Flavonols	117-39-5	A	338020	354970	286700	58767	74202	51688	1.2841	0.188485	-2.40748	down
mws1375	C12H21N3O6	Nicotianamine	Amino acids and derivatives	Amino acids and derivatives	34441-14-0	B	19482	15971	24813	53089	36158	32115	1.1323	2.01377	1.0099	up
mws0044	C15H12O7	Dihydroquercetin(Taxifolin)	Flavonoids	Dihydroflavonol	480-18-2	A	5850200	5475200	4997900	1634500	2021600	1560800	1.28155	0.319598	-1.64567	down
pmb2789	C18H30O4	13S-Hydroperoxy-6Z,9Z,11E-octadecatrienoic acid	Lipids	Free fatty acids	121107-97-9	B	680430	624960	494580	58762	68710	66512	1.29255	0.107771	-3.21396	down
Hmqp006221	C19H34O3	13-Hydroxy-9Z,11E-octadecadienoic acid	Lipids	Free fatty acids	18104-45-5	B	7641.4	9990.3	7466.5	2253.6	2754.1	2492.6	1.27838	0.298838	-1.74256	down
Lmsn002887	C14H16O8	1-O-Caffeoyl xylose	Phenolic acids	Phenolic acids	-	B	9872.3	13989	14570	30094	37196	23820	1.19989	2.37072	1.24533	up
Rfmb087	C18H32O4	9-Hydroxy-13-oxo-10-octadecenoic Acid	Lipids	Free fatty acids	-	B	609480	666680	471610	147120	148310	133520	1.28313	0.245427	-2.02663	down
Lmbn005287	C18H32O4	7S,8S-DiHODE; (9Z,12Z)-(7S,8S)-Dihydroxyoctadeca-9,12-dienoic acid	Lipids	Free fatty acids	143288-65-7	B	3455200	3366700	2673400	1294500	1137200	1203800	1.27619	0.382874	-1.38506	down
Zmjn004133	C18H32O4	9S-Hydroperoxy-10E,12Z-octadecadienoic acid	Lipids	Free fatty acids	5502-91-0	B	603860	573700	403200	144030	175120	162490	1.26473	0.304689	-1.71459	down
Lmbn004685	C18H32O4	5S,8R-DiHODE; (5S,8R,9Z,12Z)-5,8-Dihydroxyoctadeca-9,12-dienoate	Lipids	Free fatty acids	-	B	1574700	1585600	1124000	3325400	2549700	2709100	1.20524	2.00364	1.00262	up
Lmmn002179	C14H18O8	Methyl salicylate-2-O-glucoside	Phenolic acids	Phenolic acids	10019-60-0	B	31934	33346	29211	185430	165630	158400	1.2944	5.39162	2.43072	up
Hmtn001120	C14H20O8	5-(2-Hydroxyethyl)-2-O-glucosylphenol	Phenolic acids	Phenolic acids	-	B	684450	832090	585770	224260	233230	236630	1.27753	0.33017	-1.59872	down
pmb2221	C18H39NO3	4-Hydroxysphinganine	Lipids	Sphingolipids	554-62-1	A	1087400	1312400	1097700	2167700	2587600	2866600	1.25219	2.17924	1.12383	up
mws0744	C15H12O8	Dihydromyricetin (Ampelopsin)	Flavonoids	Dihydroflavonol	27200-12-0	B	225340	253290	199440	102150	83190	108010	1.26057	0.432625	-1.20881	down
pmb0751	C16H16O7	Trans-5-O-(p-Coumaroyl)shikimate	Phenolic acids	Phenolic acids	-	B	25942	20781	26529	64383	72136	108190	1.24354	3.34065	1.74013	up
pmn001513	C14H10O9	Digallic Acid	Tannins	Tannin	536-08-3	B	189810	148080	91514	58056	29736	24534	1.16256	0.261586	-1.93464	down
Lmsn003111	C15H18O8	1-O-p-Coumaroyl-β-D-glucose	Phenolic acids	Phenolic acids	7139-64-2	B	208860	194490	157020	1140400	747060	950260	1.27602	5.06401	2.34028	up
Zmhn002301	C15H18O8	p-Coumaric acid-4-O-glucoside	Phenolic acids	Phenolic acids	117405-48-8	A	382360	313360	255270	600120	684940	674410	1.22806	2.06045	1.04296	up
Lmzp004885	C17H14O7	Tricin (5,7,4'-Trihydroxy-3',5'-dimethoxyflavone)	Flavonoids	Flavonoid	520-32-1	A	931530	959290	875180	405420	389270	448880	1.2888	0.449591	-1.15331	down
Zmhn001883	C14H18O9	Vanillic acid-4-O-glucoside	Phenolic acids	Phenolic acids	32142-31-7	A	15822	9580.2	9210.1	68872	84872	66364	1.27214	6.35924	2.66885	up
Lmtn002565	C14H18O9	1-O-Vanilloyl-D-Glucose	Phenolic acids	Phenolic acids	-	B	200140	209770	156890	627870	650540	666590	1.28245	3.43155	1.77886	up
pmn001517	C15H22O8	3,4,5-Trimethoxyphenyl-1-O-Glucoside	Phenolic acids	Phenolic acids	-	A	1048400	1081800	671930	1896900	1816000	1923200	1.18946	2.01136	1.00817	up
pmb0789	C14H21NO8	Pyridoxine-5'-O-glucoside	Others	Vitamin	-	B	132870	116950	111980	44599	44169	70206	1.21463	0.439397	-1.1864	down
pmb4777	C16H18O8	4-Hydroxy-7-methoxycoumarin-β-rhamnoside	Lignans and Coumarins	Coumarins	-	B	504190	597140	300820	1469300	1148200	1335100	1.19913	2.81896	1.49516	up
pma6460	C16H18O8	4-O-p-Coumaroylquinic acid	Phenolic acids	Phenolic acids	32451-86-8	B	43554	43428	50479	113470	88691	92914	1.26468	2.14661	1.10206	up
pmb3068	C16H18O8	1-O-p-Coumaroylquinic acid	Phenolic acids	Phenolic acids	-	B	14926	14507	12774	34447	38471	37070	1.28747	2.60592	1.38179	up
pmb3074	C16H18O8	5-O-p-Coumaroylquinic acid*	Phenolic acids	Phenolic acids	1899-30-5	A	88037	84521	49990	1205500	1154400	1016500	1.28501	15.1716	3.9233	up
pmn001421	C16H18O8	3-O-p-Coumaroylquinic acid*	Phenolic acids	Phenolic acids	87099-71-6	A	53132	63286	51384	2142600	2012400	2127500	1.29655	37.44	5.22651	up
pme3311	C6H14O12P2	D-Fructose-1,6-biphosphate	Others	Saccharides and Alcohols	488-69-7	B	34022	21033	14420	11712	13071	7413.3	1.0008	0.463423	-1.1096	down
Lmsn002548	C15H18O9	1-O-Caffeoyl-β-D-glucose	Phenolic acids	Phenolic acids	14364-08-0	B	131120	67190	74386	421930	309290	305720	1.23038	3.80255	1.92697	up
Lmtn000940	C14H18O10	1-O-(3,4-Dihydroxy-5-methoxy-benzoyl)-glucoside	Phenolic acids	Phenolic acids	-	B	642150	699600	601620	205240	197710	214240	1.29384	0.317587	-1.65477	down
pmb1562	C21H34O4	1-Stearidonoyl-Glycerol	Lipids	Glycerol ester	-	A	42856	43987	28614	14542	22358	14245	1.16547	0.442979	-1.17469	down
mws0178	C16H18O9	Chlorogenic acid (3-O-Caffeoylquinic acid)*	Phenolic acids	Phenolic acids	327-97-9	A	1652100	1226700	1331400	14225000	11421000	12937000	1.29206	9.16417	3.196	up
pme1816	C16H18O9	Neochlorogenic acid (5-O-Caffeoylquinic acid)*	Phenolic acids	Phenolic acids	906-33-2	A	5728200	4573000	4141500	2069600	2229400	1707800	1.24736	0.415906	-1.26567	down
mws2108	C16H18O9	Cryptochlorogenic acid (4-O-Caffeoylquinic acid)	Phenolic acids	Phenolic acids	905-99-7	A	1260600	1120800	994310	8949500	7331500	7978300	1.2925	7.18643	2.84528	up
mws0748	C16H18O9	1-Caffeoylquinic acid	Phenolic acids	Phenolic acids	1241-87-8	A	2954500	2646300	1890700	1077500	1144400	1108000	1.23021	0.44449	-1.16978	down
Lmhp112042	C21H38O4	1-Linoleoylglycerol	Lipids	Glycerol ester	2277-28-3	A	246280	172510	246330	127990	62800	82169	1.14768	0.410391	-1.28493	down
Lmhp012042	C21H38O4	2-Linoleoylglycerol	Lipids	Glycerol ester	3443-82-1	A	227240	160320	249620	121300	60224	89515	1.13088	0.425373	-1.2332	down
Hmmn002544	C16H20O9	Ferulic acid-4-O-glucoside	Phenolic acids	Phenolic acids	117405-51-3	A	116270	61813	70412	30938	33042	36888	1.1782	0.405916	-1.30075	down
Zmhn002334	C16H20O9	6-O-Feruloyl-D-glucose	Phenolic acids	Phenolic acids	137887-25-3	B	78804	73364	57269	437900	296550	219350	1.2446	4.55411	2.18717	up
Lmsn003318	C16H20O9	1-O-Feruloyl-β-D-glucose	Phenolic acids	Phenolic acids	7196-71-6	B	253930	192510	156100	1579400	1233400	1183500	1.27852	6.63242	2.72954	up
mws1526	C16H22O9	Sweroside	Terpenoids	Sesquiterpenoids	14215-86-2	B	75025	115700	103780	253260	197770	232820	1.22457	2.32203	1.21539	up
mws0179	C17H20O9	Chlorogenic acid methyl ester	Phenolic acids	Phenolic acids	29708-87-0	A	27165	19800	25976	84693	65222	73244	1.26904	3.05945	1.61327	up
Lmyn002540	C16H19NO9	Dioxindole-3-acetyl-3-O-glucoside	Alkaloids	Alkaloids	-	B	339090	228410	263400	1324000	1076500	1121200	1.27826	4.23842	2.08353	up
pmb0064	C15H19NO10	DIMBOA glucoside	Alkaloids	Alkaloids	18607-79-9	B	14991000	9857000	9023500	3433200	2580000	3892700	1.23441	0.292455	-1.77371	down
Hmbn005951	C21H20O7	1,3-O-Di-p-Coumaroylglycerol	Phenolic acids	Phenolic acids	-	B	106210	104360	72396	191970	169560	256460	1.18062	2.18397	1.12695	up
pme1286	C14H20N6O5S	S-(5'-Adenosy)-L-homocysteine	Amino acids and derivatives	Amino acids and derivatives	979-92-0	A	16975	31069	17033	147140	116730	153030	1.26275	6.40626	2.67948	up
Zmhn002227	C17H22O10	4-O-Glucosyl-sinapate	Phenolic acids	Phenolic acids	-	A	133880	133500	102450	280020	225360	286390	1.23898	2.1409	1.09822	up
HJN003	C17H22O10	1-O-Sinapoyl-D-glucose	Phenolic acids	Phenolic acids	-	A	113740	144560	124650	372440	367460	402590	1.28446	2.98339	1.57695	up
Lmyn002435	C19H28O10	Hydrangeifolin I	Phenolic acids	Phenolic acids	-	B	124760	154760	141040	396740	231400	280610	1.18331	2.16081	1.11157	up
mws0048	C21H20O10	Apigenin-8-C-Glucoside (Vitexin)*	Flavonoids	Flavonoid carbonoside	3681-93-4	B	964910	747790	639660	291760	404880	426300	1.18315	0.477367	-1.06683	down
Lmlp005572	C21H20O10	Galangin-7-O-glucoside	Flavonoids	Flavonoid	-	A	1155700	912800	993650	2946700	2903600	3162500	1.2862	2.94329	1.55743	up
pmp000413	C21H20O10	Genistein-8-C-glucoside	Flavonoids	Isoflavones	66026-80-0	B	292320	228510	395600	113120	34878	114490	1.09783	0.286424	-1.80377	down
mws0072	C21H20O10	Apigenin-5-O-glucoside	Flavonoids	Flavonoid	28757-27-9	B	187270	168580	218930	592220	584740	546520	1.28592	2.9985	1.58424	up
Lmlp006175	C21H22O10	Isosalipurposide (Phlorizin Chalcone)	Flavonoids	Chalcones	4547-85-7	B	286770	336170	412870	1628800	2147500	1781700	1.28204	5.36585	2.42381	up
Cmzn005251	C21H22O10	6-O-Caffeoylarbutin	Phenolic acids	Phenolic acids	136172-60-6	B	8655100	7637200	6413900	22072000	24213000	26704000	1.27691	3.2145	1.68459	up
Lmfn004093	C21H24O10	Phloretin-4'-O-glucoside (Trilobatin)	Flavonoids	Chalcones	4192-90-9	A	1529700	1455600	1176900	536370	726250	651670	1.2427	0.459923	-1.12054	down
Lmhp008440	C20H40NO7P	LysoPE 15:1	Lipids	LPE	-	B	14601	12624	12670	3900.6	5401	5108.3	1.26928	0.361196	-1.46915	down
mws2209	C21H20O11	Kaempferol-3-O-glucoside (Astragalin)*	Flavonoids	Flavonols	480-10-4	A	636270	839010	662330	162020	261150	262520	1.24079	0.320774	-1.64037	down
Lmdp003994	C23H24O10	6,4'-Dimethoxyisoflavone-7-O-glucoside (Wistin)	Flavonoids	Isoflavones	19046-26-5	B	473040	439550	288140	769430	961220	885440	1.19333	2.17875	1.1235	up
pmb2654	C19H27NO12	Anthranilate-1-O-Sophoroside	Phenolic acids	Phenolic acids	-	B	577960	457950	1274100	107480	113480	93401	1.22868	0.136086	-2.8774	down
pmp000120	C22H22O11	Diosmetin-6-C-glucoside	Flavonoids	Flavonoid	-	A	34444	31931	19239	13517	14629	12345	1.15101	0.472948	-1.08025	down
mws0091	C21H20O12	Quercetin-3-O-glucoside (Isoquercitrin)*	Flavonoids	Flavonols	482-35-9	A	9226800	8897800	6830100	2024500	1833700	1982100	1.2864	0.234036	-2.0952	down
mws0061	C21H20O12	Quercetin-3-O-galactoside (Hyperin)	Flavonoids	Flavonols	482-36-0	A	14098000	12714000	10162000	3137200	3575500	2796200	1.2782	0.257178	-1.95916	down
mws1329	C21H20O12	Quercetin-7-O-glucoside*	Flavonoids	Flavonols	491-50-9	A	25903000	23958000	20002000	6487700	5555200	5242400	1.2846	0.247417	-2.01498	down
mws0856	C21H20O12	Quercetin-4'-O-glucoside (Spiraeoside)	Flavonoids	Flavonols	20229-56-5	A	18550000	20228000	17041000	5939300	4178000	4523500	1.27823	0.262291	-1.93076	down
pmn001726	C25H33N3O6	N1-Caffeoyl-N3-dihydrocaffeoyl spermidine	Alkaloids	Phenolamine	-	B	84165	78147	69816	216000	187220	226210	1.28125	2.71156	1.43913	up
Lmhp008589	C23H42NO7P	LysoPE 18:3(2n isomer)	Lipids	LPE	-	A	646240	536130	476700	239640	276060	303860	1.23804	0.493988	-1.01745	down
pmb0874	C23H44NO7P	LysoPE 18:2(2n isomer)	Lipids	LPE	-	A	9809100	9671300	8632300	3448300	4478800	4586300	1.26271	0.445116	-1.16775	down
pmb0881	C23H44NO7P	LysoPE 18:2	Lipids	LPE	-	A	9749000	9387900	8599400	3355400	3985200	4618100	1.2656	0.431157	-1.21371	down
Hmcp002207	C22H22O12	Isorhamnetin-7-O-glucoside (Brassicin)	Flavonoids	Flavonols	6743-96-0	A	1373400	1198500	1032400	374180	300850	333580	1.28082	0.279835	-1.83735	down
pmb2260	C23H46NO7P	LysoPC 15:1	Lipids	LPC	-	A	427990	427030	379630	115220	124710	147600	1.28616	0.313878	-1.67172	down
pmb0769	C25H28N2O8	N-(p-Coumaroyl)serotonin Glucoside	Alkaloids	Alkaloids	76423-56-8	B	156790	91237	119840	53052	57535	48699	1.20177	0.432999	-1.20756	down
pmb0863	C24H46NO7P	LysoPC 16:2(2n isomer)	Lipids	LPC	-	A	251420	249800	193720	86170	91791	117470	1.2467	0.425117	-1.23407	down
pma1303	C24H46NO7P	LysoPC 16:2	Lipids	LPC	-	A	242790	207170	193370	83629	85994	128970	1.20886	0.464137	-1.10738	down
Lmsn002288	C21H28O14	1-O-Caffeoyl-(6-O-glucosyl)-β-D-glucose	Phenolic acids	Phenolic acids	-	B	11016	15314	10066	45869	33662	41786	1.25476	3.33325	1.73693	up
pme2125	C18H32O16	Raffinose*	Others	Saccharides and Alcohols	512-69-6	B	5644000	5474300	8321400	1646100	2409000	1918300	1.24292	0.307278	-1.70238	down
mws1589	C18H32O16	D-Panose*	Others	Saccharides and Alcohols	33401-87-5	B	1355600	1391600	1686100	333950	500360	558430	1.2475	0.314154	-1.67046	down
pme0500	C18H32O16	D-Melezitose	Others	Saccharides and Alcohols	597-12-6	A	697980	805770	870660	204800	333700	359610	1.21656	0.378246	-1.40261	down
HJAP006	C23H24O13	Syringetin-7-O-glucoside	Flavonoids	Flavonoid	-	A	947490	976130	755410	188310	238300	292390	1.26786	0.268381	-1.89765	down
pmp000194	C24H22O13	6''-O-Malonylgenistin	Flavonoids	Isoflavones	51011-05-3	B	284430	291300	289740	925970	1191900	1214200	1.28583	3.85001	1.94486	up
pmp000585	C24H22O13	Apigenin-7-O-(6''-malonyl)glucoside	Flavonoids	Flavonoid	86546-87-4	A	14218	12847	9529.3	32988	52963	51748	1.24166	3.76285	1.91183	up
Hmbn002692	C22H30O14	6'-O-Feruloyl-D-sucrose	Phenolic acids	Phenolic acids	118230-77-6	B	235010	199470	157150	830580	761630	790670	1.27891	4.02765	2.00994	up
pmd0136	C26H54NO7P	LysoPC 18:0(2n isomer)	Lipids	LPC	-	A	736790	724370	672040	232840	314380	322510	1.26422	0.407711	-1.29438	down
mws0126	C26H54NO7P	LysoPC 18:0	Lipids	LPC	19420-57-6	A	1665400	1576600	1084500	584450	670810	736510	1.21052	0.460365	-1.11915	down
Lmhp007598	C27H52NO7P	LysoPC 19:2(2n isomer)	Lipids	LPC	-	B	334830	406200	331090	27295	41939	20520	1.27873	0.0837164	-3.57835	down
Lmhp007840	C27H52NO7P	LysoPC 19:2	Lipids	LPC	-	B	402500	450990	333890	18004	14146	23677	1.29055	0.047017	-4.41067	down
pmb2228	C27H56NO7P	LysoPC 19:0	Lipids	LPC	108273-88-7	B	517600	516140	399440	144860	169100	199710	1.26274	0.358413	-1.48031	down
Lmhp009890	C28H52NO7P	LysoPC 20:3	Lipids	LPC	1199257-41-4	B	9593.8	12676	12125	32530	30114	29449	1.27612	2.67753	1.4209	up
pmp000589	C24H22O15	Quercetin-7-O-(6''-malonyl)glucoside	Flavonoids	Flavonols	-	A	1045700	831250	749530	23131	36586	32691	1.29175	0.0351832	-4.82897	down
Hmln002189	C24H22O15	Quercetin-3-O-(6''-malonyl)galactoside	Flavonoids	Flavonols	-	B	727380	631980	493500	42231	38579	34046	1.29216	0.0619885	-4.01186	down
mws1138	C24H26N2O13	Betanin (Betanidin-5-O-glucoside)	Alkaloids	Alkaloids	7659-95-2	B	1190800	1107100	1090600	54003	33825	54514	1.2913	0.0420074	-4.57321	down
pmd0143	C28H58NO7P	LysoPC 20:0	Lipids	LPC	108341-80-6	A	61221	68209	48720	14314	16810	14485	1.28176	0.256015	-1.9657	down
pmd0142	C28H58NO7P	LysoPC 20:0(2n isomer)	Lipids	LPC	-	A	64486	52638	28964	14094	14805	17369	1.18577	0.316713	-1.65875	down
mws1292	C26H28O14	Isoschaftoside	Flavonoids	Flavonoid carbonoside	52012-29-0	B	378260	327130	275150	509720	910570	766800	1.15835	2.2305	1.15736	up
Lmtp002642	C26H28O14	Apigenin-8-C-(2''-glucosyl)arabinoside	Flavonoids	Flavonoid carbonoside	-	B	153780	116940	134170	300240	577840	449460	1.22171	3.27877	1.71315	up
pme0368	C27H30O14	Apigenin-7-O-rutinoside (Isorhoifolin)	Flavonoids	Flavonoid	552-57-8	A	172330	211710	406970	689620	855250	711420	1.17194	2.85242	1.51218	up
mws1066	C27H32O14	Naringenin-7-O-Rutinoside(Narirutin)*	Flavonoids	Dihydroflavone	14259-46-2	B	116260	133380	114270	945100	766380	641200	1.28711	6.46501	2.69265	up
mws0046	C27H32O14	Naringenin-7-O-Neohesperidoside(Naringin)*	Flavonoids	Dihydroflavone	10236-47-2	B	117650	131200	96765	830590	846290	712430	1.28984	6.91321	2.78936	up
pmn001547	C27H26O15	3-Hydroxy-5-Methylphenol-1-O-(6'-Digalloyl)Glucoside	Phenolic acids	Phenolic acids	-	B	17975	15644	12552	22883	40509	29275	1.12212	2.00704	1.00507	up
mws1519	C27H32O15	Eriodictyol-7-O-Rutinoside (Eriocitrin)	Flavonoids	Dihydroflavone	13463-28-0	B	107560	79882	58089	257710	346120	275050	1.2396	3.57951	1.83976	up
Lmmp000897	C30H26O14	Gallocatechin-(4α→8)-gallocatechin	Flavonoids	Flavanols	-	B	226060	234980	213310	80477	81329	62917	1.2809	0.333244	-1.58535	down
pmb0578	C32H30O15	Luteolin-7-O-(6''-sinapoyl)glucoside	Flavonoids	Flavonoid	-	A	48527	54369	41096	14785	9736.8	14167	1.26427	0.268687	-1.896	down
Lmqn000213	C24H42O21	Stachyose	Others	Saccharides and Alcohols	470-55-3	B	583070	562250	648750	102920	172490	111460	1.26906	0.215638	-2.21332	down
mws1593	C24H42O21	D-Maltotetraose	Others	Saccharides and Alcohols	34612-38-9	B	61986	63861	68581	13968	19504	21841	1.26988	0.284491	-1.81355	down
mws4163	C24H42O21	Nystose	Others	Saccharides and Alcohols	13133-07-8	B	490410	683270	781380	184520	179360	90536	1.21748	0.232431	-2.10513	down
pmb0725	C33H32O15	Tricin-7-O-(2''-feruloyl)glucoside	Flavonoids	Flavonoid	-	B	15096	11692	11276	5473.2	4309.8	5901.4	1.24409	0.412053	-1.2791	down
Lmjn003562	C32H38O17	3,6'-Diferuloylsucrose	Phenolic acids	Phenolic acids	107172-40-7	B	9968.6	7514.3	7284.4	28088	18828	24344	1.24656	2.87718	1.52466	up
pmb2991	C33H40O19	Apigenin-7-O-glucoside-4'-O-rutinoside	Flavonoids	Flavonoid	-	B	15434	16572	17744	50844	54707	59855	1.29048	3.32474	1.73324	up
pmn001463	C34H42O19	3,6'-Disinapoylsucrose	Phenolic acids	Phenolic acids	-	B	205860	216730	209000	93193	79798	98451	1.28345	0.429776	-1.21834	down
pmn001646	C45H38O18	Procyanidin C1	Tannins	Proanthocyanidins	37064-30-5	B	573390	528350	439800	236430	163290	141680	1.23372	0.351207	-1.50961	down
