# Supplementary material for: Metabolomics analysis of five cultivars of Sorghum bicolor reveals the contribution of flavonoid pathway to tannin content
Source: PLoS One. 2025 Apr 9;20(4):e0321649. doi: 10.1371/journal.pone.0321649 (PMC11981146; doi:10.1371/journal.pone.0321649)
Supplement: Table S4 — (XLSX) [file pone.0321649.s004.xlsx]

## Sheet: Sheet1
Index	Formula	Compounds	Class I	Class II	CAS	Level	hyz-01	hyz-02	hyz-03	lnh-01	lnh-02	lnh-03	VIP	Fold_Change	Log2FC	Type
mws0191	C5H11NO2	Betaine	Alkaloids	Alkaloids	107-43-7	B	8133200	6821900	8160100	16639000	18708000	18911000	1.3629	2.34729	1.23099	up
mws0491	C8H11N	Phenethylamine	Alkaloids	Alkaloids	64-04-0	B	54984	58431	46826	25012	25592	21598	1.35206	0.450584	-1.15013	down
pmb0785	C9H7N	Isoquinoline	Alkaloids	Isoquinoline alkaloids	119-65-3	B	19963	16124	15670	6090.6	6391.2	5709.3	1.3652	0.351471	-1.50852	down
ML10181668	C6H11NO2	Cycloleucine*	Amino acids and derivatives	Amino acids and derivatives	52-52-8	A	489860	610030	782290	305150	302740	327760	1.28034	0.49711	-1.00836	down
pmb0501	C5H14N4	Agmatine	Alkaloids	Phenolamine	306-60-5	B	14193	13138	14283	6462.2	5125	3817.7	1.32079	0.370186	-1.43368	down
pme2268	C7H7NO2	Trigonelline	Alkaloids	Alkaloids	535-83-1	A	4875100	4993100	4687100	2211500	2400300	2075100	1.37264	0.459413	-1.12214	down
Lmgn001670	C7H6O3	Salicylic acid	Phenolic acids	Phenolic acids	69-72-7	A	188850	173990	108830	480270	787040	872080	1.30899	4.53578	2.18135	up
mws2368	C8H10O2	Tyrosol	Phenolic acids	Phenolic acids	501-94-0	B	35459	38419	29602	58384	116480	105550	1.24523	2.70984	1.43821	up
Rfmb320	C7H13NO2	1-Methylpiperidine-2-carboxylic acid	Organic acids	Organic acids	7730-87-2	A	1490100	1471300	1219000	5145600	5287900	3642500	1.34837	3.36714	1.75152	up
Rfmb318	C7H14NO2+	D-Proline betaine	Amino acids and derivatives	Amino acids and derivatives	1195-94-4	A	817730	874100	722570	3079600	3033800	2257500	1.35905	3.46707	1.79372	up
mws0103	C9H7NO	Indole-3-carboxaldehyde	Alkaloids	Plumerane	487-89-8	B	72527	72313	55313	129870	142520	153520	1.33334	2.12792	1.08945	up
pme1109	C5H5N5O	Guanine	Nucleotides and derivatives	Nucleotides and derivatives	73-40-5	A	682220	650740	651900	242520	162810	190270	1.3569	0.300072	-1.73662	down
mws0458	C8H8O3	Vanillin	Phenolic acids	Phenolic acids	121-33-5	A	65501	95863	54612	236820	257390	355830	1.3225	3.93581	1.97666	up
mws1595	C6H12O5	D-Fucose	Others	Saccharides and Alcohols	3615-37-0	B	32079	17098	26678	8182.3	14870	13715	1.11743	0.484705	-1.04482	down
pme0281	C8H6O4	Terephthalic acid	Phenolic acids	Phenolic acids	100-21-0	A	55447	70840	56904	117350	131880	218570	1.25606	2.55362	1.35254	up
Lmrn003000	C9H10O3	2-Hydroxy-3-phenylpropanoic acid	Organic acids	Organic acids	7326-19-4	B	22113	28085	27567	51212	74362	59344	1.3206	2.37791	1.24969	up
mws2125	C3H5O6P	Phosphoenolpyruvate	Organic acids	Organic acids	138-08-9	B	7342.6	10848	16751	16523	24687	32997	1.07509	2.12374	1.08661	up
pme1292	C8H8O4	Homogentisic acid	Phenolic acids	Phenolic acids	451-13-8	B	82462	80719	92475	300660	492770	489800	1.35139	5.01936	2.3275	up
pme2598	C8H8O4	3,4-Dihydroxybenzeneacetic acid	Phenolic acids	Phenolic acids	102-32-9	B	92071	92085	61452	269040	364560	483860	1.32638	4.54977	2.18579	up
Hmbp001276	C8H8O4	Gallacetophenone	Phenolic acids	Phenolic acids	528-21-2	B	30695	35948	46892	95517	64974	81023	1.26727	2.12722	1.08897	up
pme1383	C8H11NO3	Pyridoxine	Others	Vitamin	65-23-6	A	792590	658710	639170	213280	160220	150770	1.35956	0.25079	-1.99545	down
pme3009	C6H6O6	Trans-Citridic acid	Organic acids	Organic acids	4023-65-8	B	95887	71495	74544	162060	216970	183610	1.3249	2.32567	1.21765	up
Zmyn000155	C7H14N2O3	N-α-Acetyl-L-ornithine	Amino acids and derivatives	Amino acids and derivatives	6205-08-9	B	312480	333740	290220	127380	140250	142420	1.37155	0.437882	-1.19139	down
mws0260	C6H14N4O2	L-Arginine	Amino acids and derivatives	Amino acids and derivatives	74-79-3	A	2378000	1912800	2177500	1021500	1094300	1081300	1.35808	0.494272	-1.01662	down
pme1651	C10H9NO2	Indole 3-acetic acid (IAA)	Alkaloids	Plumerane	87-51-4	B	753910	726700	527900	201260	254190	198870	1.34236	0.325774	-1.61806	down
pme1021	C6H10O6	D-Glucono-1,5-lactone	Others	Saccharides and Alcohols	90-80-2	B	4776.7	3881.1	2439.2	13614	13243	8657.8	1.2748	3.2004	1.67825	up
pme0137	C7H12N2O4	N-Acetyl-L-Glutamine	Amino acids and derivatives	Amino acids and derivatives	2490-97-3	B	127860	96850	102380	318580	339190	348140	1.36493	3.07533	1.62074	up
Zmjp000182	C7H16N4O2	N-Monomethyl-L-arginine	Amino acids and derivatives	Amino acids and derivatives	17035-90-4	A	95801	106640	102340	30495	31439	27391	1.37695	0.293079	-1.77064	down
pme0075	C7H11NO5	N-Acetyl-L-glutamic acid	Amino acids and derivatives	Amino acids and derivatives	1188-37-0	B	1832200	2024000	1521300	20034	42495	34570	1.37322	0.0180565	-5.79134	down
pme0278	C7H14N2O4	2,6-Diaminooimelic acid	Organic acids	Organic acids	583-93-7	B	143210	149310	94215	49673	65903	71903	1.23135	0.484774	-1.04462	down
pmb2497	C9H10O5	4-Hydroxy-3-methoxymandelate	Phenolic acids	Phenolic acids	55-10-7	B	11371	30539	21300	8117.5	11952	9406.5	1.03292	0.466319	-1.10061	down
pmb0130	C12H14N2O	Acetryptine	Alkaloids	Phenolamine	3551-18-6	B	42869	41616	27069	9039.1	7764.3	4155.3	1.31243	0.187879	-2.41212	down
pmb2620	C11H12O4	3,4-Dimethoxycinnamic acid	Phenolic acids	Phenolic acids	14737-89-4	A	74500	77714	62943	116370	165270	151520	1.30011	2.01323	1.00951	up
mws1212	C11H12O4	Methyl ferulate	Phenolic acids	Phenolic acids	2309-07-1	B	210140	196190	157890	473100	430090	415320	1.34907	2.33687	1.22458	up
pmb2507	C5H11O7P	2-Deoxyribose-1-phosphate	Nucleotides and derivatives	Nucleotides and derivatives	17210-42-3	B	1474000	1195300	809960	362680	566850	678360	1.15726	0.462136	-1.11361	down
mws0863	C5H11O7P	2-Deoxyribose-5'-phosphate	Nucleotides and derivatives	Nucleotides and derivatives	102916-66-5	B	173840	231090	157370	60821	89181	85120	1.29284	0.418143	-1.25793	down
mws4085	C11H12O5	Sinapic acid	Phenolic acids	Phenolic acids	530-59-6	A	18269	17005	20064	31513	41629	41502	1.32777	2.0717	1.05082	up
Lmyp003951	C11H14O5	3-Hydroxy-1-(4-hydroxy-3,5-dimethoxyphenyl)propan-1-one	Phenolic acids	Phenolic acids	-	B	58149	37572	58482	16684	29577	6305.9	1.09508	0.340894	-1.5526	down
pmb0962	C10H22N2O4	L-Lysine-Butanoic Acid	Amino acids and derivatives	Amino acids and derivatives	80407-71-2	B	6519500	5520700	6416500	18882000	23688000	23496000	1.36788	3.57951	1.83976	up
Lmgp004720	C16H13O4+	7-Methoxyapigenindin	Flavonoids	Flavonoid	-	B	214020	211840	145500	605630	399470	371410	1.25804	2.40918	1.26854	up
mws1094	C15H12O6	Aromadendrin (Dihydrokaempferol)	Flavonoids	Dihydroflavonol	480-20-6	A	2252900	2211600	1718600	25765	23204	20580	1.38063	0.0112482	-6.47416	down
mws0064	C15H12O6	Eriodictyol (5,7,3',4'-Tetrahydroxyflavanone)	Flavonoids	Dihydroflavone	552-58-9	A	19615000	20513000	15807000	4595100	5062200	4905100	1.37181	0.260345	-1.9415	down
Zmpn003368	C18H30O3	13S-Hydroxy-9Z,11E,15Z-octadecatrienoic acid	Lipids	Free fatty acids	87984-82-5	B	898890	1003600	678130	295930	374670	372470	1.32121	0.404194	-1.30688	down
Rfmb091	C18H32O3	9S-Hydroxy-10E,12Z-octadecadienoic acid*	Lipids	Free fatty acids	15514-85-9	A	17336000	18191000	13383000	6807300	7848800	8467800	1.32272	0.472785	-1.08074	down
Lmbn005369	C18H32O3	13(S)-HODE;13(S)-Hydroxyoctadeca-9Z,11E-dienoic acid*	Lipids	Free fatty acids	10219-69-9	A	17589000	18587000	14076000	7299200	7988000	8421500	1.34124	0.471796	-1.08376	down
pme1474	C11H15N5O3S	5'-Deoxy-5'-(methylthio)adenosine	Nucleotides and derivatives	Nucleotides and derivatives	2457-80-9	A	100640	91096	134090	150530	363150	157810	1.00303	2.06089	1.04326	up
pmp001204	C17H14O5	Apigenin-7,4'-dimethyl ether	Flavonoids	Flavonoid	5128-44-9	A	27358	34391	23796	73558	77140	59864	1.32648	2.46142	1.29949	up
Lmcp004624	C16H12O6	3-Methylkaempferol	Flavonoids	Flavonols	1592-70-7	B	367630	218050	96655	61334	88782	53621	1.10112	0.298588	-1.74377	down
mws0920	C15H10O7	Tricetin (5,7,3',4',5'-Pentahydroxyflavone)	Flavonoids	Flavonoid	520-31-0	A	3421900	3356600	2897200	52678	62908	53011	1.3813	0.0174248	-5.84272	down
pme2954	C15H10O7	Quercetin	Flavonoids	Flavonols	117-39-5	A	338020	354970	286700	52449	35046	32415	1.36589	0.122396	-3.03037	down
mws0044	C15H12O7	Dihydroquercetin(Taxifolin)	Flavonoids	Dihydroflavonol	480-18-2	A	5850200	5475200	4997900	82744	120130	105590	1.38004	0.0188972	-5.72569	down
pmb2789	C18H30O4	13S-Hydroperoxy-6Z,9Z,11E-octadecatrienoic acid	Lipids	Free fatty acids	121107-97-9	B	680430	624960	494580	35384	36833	48623	1.37571	0.0671345	-3.8968	down
pme3967	C12H17N5O5	2-(Dimethylamino)guanosine	Nucleotides and derivatives	Nucleotides and derivatives	2140-67-2	A	436410	638570	359900	278900	203010	210740	1.21025	0.482723	-1.05073	down
Rfmb087	C18H32O4	9-Hydroxy-13-oxo-10-octadecenoic Acid	Lipids	Free fatty acids	-	B	609480	666680	471610	103940	133650	135000	1.36273	0.21318	-2.22985	down
Lmbn005287	C18H32O4	7S,8S-DiHODE; (9Z,12Z)-(7S,8S)-Dihydroxyoctadeca-9,12-dienoic acid	Lipids	Free fatty acids	143288-65-7	B	3455200	3366700	2673400	1190000	1792100	1761000	1.26552	0.499521	-1.00138	down
Zmjn004133	C18H32O4	9S-Hydroperoxy-10E,12Z-octadecadienoic acid	Lipids	Free fatty acids	5502-91-0	B	603860	573700	403200	145270	141660	160680	1.35315	0.283161	-1.8203	down
pmb2804	C18H32O4	13S-Hydroperoxy-9Z,11E-octadecadienoic acid	Lipids	Free fatty acids	33964-75-9	B	407910	383680	316690	152970	198590	199560	1.31373	0.497275	-1.00788	down
Lmqn004838	C15H8O8	3-O-Methylellagic acid	Tannins	Tannin	-	B	27886	18778	20601	3815	10799	5483.4	1.23318	0.298779	-1.74285	down
mws0744	C15H12O8	Dihydromyricetin (Ampelopsin)	Flavonoids	Dihydroflavonol	27200-12-0	B	225340	253290	199440	39448	33147	53202	1.36074	0.185522	-2.43034	down
Lmsn003111	C15H18O8	1-O-p-Coumaroyl-β-D-glucose	Phenolic acids	Phenolic acids	7139-64-2	B	208860	194490	157020	766000	1077800	925490	1.36319	4.9419	2.30506	up
Zmhn001883	C14H18O9	Vanillic acid-4-O-glucoside	Phenolic acids	Phenolic acids	32142-31-7	A	15822	9580.2	9210.1	25992	31707	18691	1.19496	2.20702	1.1421	up
Hmqn003054	C18H34O5	9,10,11-Trihydroxy-12-octadecenoic acid	Lipids	Free fatty acids	61911-67-9	B	491820	465400	344430	166830	216840	204860	1.30815	0.452142	-1.14515	down
Lmbn004240	C18H34O5	9,10-Dihydroxy-12,13-epoxyoctadecanoic acid	Lipids	Free fatty acids	-	A	181360	174210	134560	56551	72931	68177	1.33715	0.403279	-1.31015	down
Lmbn003970	C18H34O5	9,12,13-TriHOME; 9(S),12(S),13(S)-Trihydroxy-10(E)-octadecenoic acid	Lipids	Free fatty acids	97134-11-7	B	341710	350380	260690	117510	162340	147540	1.31203	0.448572	-1.15659	down
pmn001694	C18H34O5	9,10,13-Trihydroxy-11-Octadecenoic Acid	Lipids	Free fatty acids	29907-57-1	A	5000800	5140100	3831400	1707200	2334200	2126300	1.31723	0.441423	-1.17977	down
pmb0789	C14H21NO8	Pyridoxine-5'-O-glucoside	Others	Vitamin	-	B	132870	116950	111980	32154	22915	28974	1.36629	0.232291	-2.10599	down
Hmln002806	C16H16O8	5-O-Caffeoylshikimic acid	Phenolic acids	Phenolic acids	180981-12-8	B	1149600	844820	667190	15953	16325	21985	1.37631	0.0203873	-5.61619	down
pmn001421	C16H18O8	3-O-p-Coumaroylquinic acid*	Phenolic acids	Phenolic acids	87099-71-6	A	53132	63286	51384	95862	154300	116020	1.28281	2.18223	1.1258	up
Lmsn002548	C15H18O9	1-O-Caffeoyl-β-D-glucose	Phenolic acids	Phenolic acids	14364-08-0	B	131120	67190	74386	460280	615970	531960	1.34103	5.89745	2.56009	up
Zmhn001793	C15H18O9	6-O-Caffeoyl-D-glucose	Phenolic acids	Phenolic acids	-	B	1678400	1542200	1242100	3140000	4329200	3973500	1.32975	2.56408	1.35844	up
mws0906	C16H22O8	Coniferin	Phenolic acids	Phenolic acids	531-29-3	B	2022300	1866800	1673400	4208000	5181800	4303700	1.35714	2.46175	1.29969	up
mws1002	C17H14O8	Syringetin	Flavonoids	Flavonoid	4423-37-4	A	14454	15334	11005	24031	32315	28575	1.2976	2.08175	1.0578	up
Lmtn000940	C14H18O10	1-O-(3,4-Dihydroxy-5-methoxy-benzoyl)-glucoside	Phenolic acids	Phenolic acids	-	B	642150	699600	601620	87885	114420	128310	1.37055	0.170125	-2.55534	down
pmb1562	C21H34O4	1-Stearidonoyl-Glycerol	Lipids	Glycerol ester	-	A	42856	43987	28614	14651	7867.8	9100	1.30218	0.273858	-1.8685	down
mws0178	C16H18O9	Chlorogenic acid (3-O-Caffeoylquinic acid)*	Phenolic acids	Phenolic acids	327-97-9	A	1652100	1226700	1331400	2197600	3317200	3310300	1.26016	2.09612	1.06772	up
Zmhn002334	C16H20O9	6-O-Feruloyl-D-glucose	Phenolic acids	Phenolic acids	137887-25-3	B	78804	73364	57269	153390	190500	193160	1.33666	2.56426	1.35854	up
Lmsn003318	C16H20O9	1-O-Feruloyl-β-D-glucose	Phenolic acids	Phenolic acids	7196-71-6	B	253930	192510	156100	1077000	1399500	1377800	1.36032	6.39675	2.67734	up
pme0085	C18H16O8	Rosmarinic acid	Phenolic acids	Phenolic acids	537-15-5	A	11340	19671	16991	28301	43578	34449	1.22986	2.21507	1.14736	up
mws0232	C17H20N4O6	Riboflavin (Vitamin B2)	Others	Vitamin	83-88-5	A	795810	778210	1590900	532200	444930	343620	1.15967	0.417309	-1.26081	down
Lmyn002435	C19H28O10	Hydrangeifolin I	Phenolic acids	Phenolic acids	-	B	124760	154760	141040	266040	323520	419700	1.30775	2.3998	1.26291	up
Lmlp006175	C21H22O10	Isosalipurposide (Phlorizin Chalcone)	Flavonoids	Chalcones	4547-85-7	B	286770	336170	412870	992750	867170	520180	1.21232	2.29782	1.20026	up
mws1179	C21H22O10	Naringenin-7-O-glucoside (Prunin)	Flavonoids	Dihydroflavone	529-55-5	A	1952600	1859500	1358500	358510	568210	642970	1.30719	0.30358	-1.71985	down
Lmhp008440	C20H40NO7P	LysoPE 15:1	Lipids	LPE	-	B	14601	12624	12670	4583.2	3348.3	2694.1	1.34311	0.266339	-1.90866	down
Lmhp005550	C24H28N2O6	N,N'-Diferuloylputrescine	Alkaloids	Phenolamine	42369-86-8	A	7058500	6893900	4702900	18781000	17356000	16355000	1.33626	2.81378	1.49251	up
mws0913	C21H20O11	Kaempferol-3-O-galactoside (Trifolin)	Flavonoids	Flavonols	23627-87-4	A	17897000	19659000	12615000	2948000	5344000	4056800	1.32193	0.246134	-2.02248	down
pme2459	C21H20O11	Luteolin-7-O-glucoside (Cynaroside)	Flavonoids	Flavonoid	5373-11-5	A	25750000	16211000	16583000	5893700	6527300	5426400	1.33357	0.304854	-1.71381	down
mws2209	C21H20O11	Kaempferol-3-O-glucoside (Astragalin)*	Flavonoids	Flavonols	480-10-4	A	636270	839010	662330	136640	256820	149800	1.32188	0.254144	-1.97628	down
mws0089	C21H20O11	Kaempferol-7-O-glucoside*	Flavonoids	Flavonols	16290-07-6	A	17742000	16509000	8471700	3015500	4388800	4069600	1.28109	0.268567	-1.89665	down
mws0057	C21H22O11	Eriodictyol-7-O-glucoside	Flavonoids	Dihydroflavone	38965-51-4	A	2300700	1642300	1733300	255330	174860	172740	1.3672	0.106219	-3.23489	down
mws1361	C21H22O11	Taxifolin-3-O-rhamnoside (Astilbin)	Flavonoids	Dihydroflavonol	29838-67-3	B	6074600	6086000	4922600	559970	525400	599540	1.37929	0.0986296	-3.34183	down
Lmhp005872	C25H30N2O6	Diferuloylcadaverine	Alkaloids	Phenolamine	-	B	96181	92274	80402	537630	366770	406490	1.36487	4.87579	2.28564	up
Lmdp003994	C23H24O10	6,4'-Dimethoxyisoflavone-7-O-glucoside (Wistin)	Flavonoids	Isoflavones	19046-26-5	B	473040	439550	288140	42585	33501	27207	1.36392	0.0860252	-3.5391	down
pmb3012	C22H22O11	Chrysoeriol-7-O-glucoside*	Flavonoids	Flavonoid	19993-32-9	A	408880	458690	272070	143410	229810	185370	1.19259	0.490146	-1.02872	down
Hmgp002189	C22H22O11	Hispidulin-7-O-Glucoside*	Flavonoids	Flavonoid	17680-84-1	A	6739000	6159000	5117700	2762300	2211200	1712300	1.3162	0.37111	-1.43008	down
mws0091	C21H20O12	Quercetin-3-O-glucoside (Isoquercitrin)*	Flavonoids	Flavonols	482-35-9	A	9226800	8897800	6830100	2533600	2963800	3607100	1.3342	0.364841	-1.45466	down
mws0061	C21H20O12	Quercetin-3-O-galactoside (Hyperin)	Flavonoids	Flavonols	482-36-0	A	14098000	12714000	10162000	3395600	4205900	4661400	1.34452	0.331663	-1.59221	down
mws1329	C21H20O12	Quercetin-7-O-glucoside*	Flavonoids	Flavonols	491-50-9	A	25903000	23958000	20002000	2407900	3190900	2967200	1.37475	0.122611	-3.02784	down
mws0856	C21H20O12	Quercetin-4'-O-glucoside (Spiraeoside)	Flavonoids	Flavonols	20229-56-5	A	18550000	20228000	17041000	2924700	3162100	3075500	1.37999	0.164143	-2.60697	down
Lmhp010162	C22H46NO7P	LysoPE 17:0	Lipids	LPE	-	B	20295	25940	14948	42831	44335	45666	1.28109	2.17106	1.1184	up
pmd0130	C22H46NO7P	LysoPC 14:0	Lipids	LPC	20559-16-4	A	778550	733930	671080	338300	288000	284270	1.36445	0.417012	-1.26184	down
pmb2260	C23H46NO7P	LysoPC 15:1	Lipids	LPC	-	A	427990	427030	379630	82070	69325	66110	1.37674	0.176167	-2.50498	down
Lmmn003398	C23H22O12	Kaempferol-3-O-(6''-acetyl)glucoside	Flavonoids	Flavonols	-	B	3948800	2464600	1799400	392850	637510	724760	1.29116	0.213705	-2.2263	down
pmn001712	C22H34O12	3-Hydroxy-4-isopropylbenzylalcohol-3-O-sophoroside	Phenolic acids	Phenolic acids	-	B	26807	27939	26843	9124.6	12712	13351	1.33173	0.431279	-1.21331	down
pmb0790	C20H31NO13	Pyridoxine-5'-O-diglucoside	Others	Vitamin	-	A	23182	26457	21813	6023.1	6246.5	2328.5	1.28587	0.204306	-2.29119	down
Lmhp008833	C24H48NO7P	LysoPC 16:1(2n isomer)	Lipids	LPC	-	A	1586800	1460800	1240000	557680	396510	412070	1.3481	0.318654	-1.64994	down
pmp001270	C24H48NO7P	LysoPC 16:1	Lipids	LPC	76790-27-7	A	2020000	2287600	1840400	917070	750940	764660	1.35701	0.395685	-1.33758	down
Lmhp008688	C25H42NO7P	LysoPE 20:5	Lipids	LPE	-	B	55162	49884	46841	25643	14892	18413	1.30787	0.388104	-1.36548	down
Lmsn004970	C24H24O12	3,6-Di-O-caffeoyl glucose	Phenolic acids	Phenolic acids	-	B	45184	27622	43598	72054	92043	80727	1.25822	2.10323	1.0726	up
Lmsn002288	C21H28O14	1-O-Caffeoyl-(6-O-glucosyl)-β-D-glucose	Phenolic acids	Phenolic acids	-	B	11016	15314	10066	37479	44475	61270	1.32894	3.93516	1.97642	up
Lmhp008718	C25H48NO7P	LysoPC 17:2	Lipids	LPC	-	A	91392	92908	88809	49686	35913	31767	1.31865	0.429741	-1.21846	down
HJAP006	C23H24O13	Syringetin-7-O-glucoside	Flavonoids	Flavonoid	-	A	947490	976130	755410	4347800	3197200	3552500	1.36236	4.14236	2.05045	up
Lmhp007598	C27H52NO7P	LysoPC 19:2(2n isomer)	Lipids	LPC	-	B	334830	406200	331090	59252	45923	29392	1.35353	0.125515	-2.99407	down
Lmhp007840	C27H52NO7P	LysoPC 19:2	Lipids	LPC	-	B	402500	450990	333890	39620	34194	36884	1.37778	0.0932288	-3.42308	down
pmp000587	C24H22O14	Luteolin-7-O-(6''-malonyl)glucoside	Flavonoids	Flavonoid	-	A	429710	403660	284370	71480	69507	80375	1.36376	0.198044	-2.33611	down
Lmmp003817	C24H22O14	Kaempferol-3-O-(6''-malonyl)glucoside	Flavonoids	Flavonols	-	B	11574000	9001900	8394700	1762400	1966700	1634800	1.3705	0.18515	-2.43324	down
pmb2228	C27H56NO7P	LysoPC 19:0	Lipids	LPC	108273-88-7	B	517600	516140	399440	174210	131290	133170	1.35211	0.306082	-1.70801	down
Lmhp009890	C28H52NO7P	LysoPC 20:3	Lipids	LPC	1199257-41-4	B	9593.8	12676	12125	23918	24299	20906	1.33177	2.00969	1.00698	up
pmp000588	C25H24O14	Diosmetin-7-O-(6''-malonyl)glucoside	Flavonoids	Flavonoid	-	A	161500	130290	123670	37552	34935	35262	1.37162	0.259349	-1.94704	down
pmb0608	C25H24O14	Chrysoeriol-7-O-(6''-malonyl)glucoside	Flavonoids	Flavonoid	-	A	1776500	1753300	1346700	519150	444860	348370	1.34882	0.269123	-1.89366	down
Lmhp011549	C28H56NO7P	LysoPC 20:1	Lipids	LPC	-	A	92295	92780	70080	47202	36989	35971	1.31012	0.470937	-1.08639	down
pmp000589	C24H22O15	Quercetin-7-O-(6''-malonyl)glucoside	Flavonoids	Flavonols	-	A	1045700	831250	749530	162010	151480	138030	1.37185	0.171911	-2.54027	down
Hmln002189	C24H22O15	Quercetin-3-O-(6''-malonyl)galactoside	Flavonoids	Flavonols	-	B	727380	631980	493500	61749	91911	93812	1.36246	0.133562	-2.90442	down
HJAP007	C25H26O14	Syringetin-3-O-(6''-Acetyl)glucoside	Flavonoids	Flavonoid	-	B	85471	86161	83112	497350	469540	363620	1.3732	5.22293	2.38486	up
mws1138	C24H26N2O13	Betanin (Betanidin-5-O-glucoside)	Alkaloids	Alkaloids	7659-95-2	B	1190800	1107100	1090600	191390	78939	214120	1.31986	0.142969	-2.80623	down
Zmpn004068	C26H32O14	Phloretin-2'-O-(6''-O-xylosyl)glucoside	Flavonoids	Chalcones	-	B	107900	90808	79133	14695	10466	8252.4	1.3605	0.120261	-3.05576	down
pme0430	C30H24O12	Procyanidin A1	Tannins	Proanthocyanidins	103883-03-0	B	14646	9002.8	5753.9	24816	19937	26786	1.18529	2.43308	1.28278	up
pmb0631	C26H28O15	Orientin-6-C-arabinoside	Flavonoids	Flavonoid carbonoside	-	B	96225	73353	65224	28163	26445	31131	1.34204	0.365154	-1.45342	down
mws0046	C27H32O14	Naringenin-7-O-Neohesperidoside(Naringin)*	Flavonoids	Dihydroflavone	10236-47-2	B	117650	131200	96765	195380	278190	227510	1.28836	2.0285	1.02041	up
pmn001547	C27H26O15	3-Hydroxy-5-Methylphenol-1-O-(6'-Digalloyl)Glucoside	Phenolic acids	Phenolic acids	-	B	17975	15644	12552	29965	34615	38215	1.3172	2.2264	1.15471	up
mws1290	C30H26O13	Kaempferol-3-O-(6''-p-Coumaroyl)glucoside (Tiliroside)	Flavonoids	Flavonols	20316-62-5	B	44404	46426	40519	6825.3	15527	14862	1.28158	0.283324	-1.81948	down
pmb2586	C30H26O13	Gallocatechin-(4α→8)-catechin	Flavonoids	Flavanols	-	B	82114	65934	68414	16299	16335	15077	1.37587	0.220413	-2.18172	down
pmp000593	C27H30O15	Luteolin-7-O-rutinoside*	Flavonoids	Flavonoid	3563-98-2	A	1305900	890810	986390	223120	210370	214010	1.36779	0.203418	-2.29748	down
Zmcp003989	C27H30O15	Kaempferol-3-O-rhamnosyl(1→2)glucoside	Flavonoids	Flavonoid	-	A	874930	1040300	904650	462050	271430	255320	1.29853	0.350653	-1.51188	down
pmp001079	C27H30O15	Luteolin-7-O-neohesperidoside (Lonicerin)*	Flavonoids	Flavonoid	25694-72-8	A	1155700	1096700	909400	200170	298610	217650	1.35855	0.226589	-2.14185	down
mws0791	C28H34O14	Poncirin (Isosakuranetin-7-O-neohesperidoside)	Flavonoids	Dihydroflavone	14941-08-3	A	57046	38908	41327	10001	11692	16327	1.32897	0.27695	-1.8523	down
Lmjp002596	C26H28O16	Quercetin-3-O-sambubioside	Flavonoids	Flavonols	83048-35-5	B	279890	207640	205860	23698	25017	12905	1.35703	0.0888677	-3.4922	down
Lmyn005006	C30H28O13	"Eriodictyol-7-O-(6""-O-p-coumaroyl)glucoside"	Flavonoids	Dihydroflavone	-	B	31359	31139	18565	5139.5	12034	11638	1.1832	0.355421	-1.4924	down
pmp001080	C28H32O15	Diosmetin-7-O-Neohesperidoside (Neodiosmin)*	Flavonoids	Flavonoid	38665-01-9	A	1609100	1449000	1270400	586570	682270	577080	1.35498	0.426457	-1.22953	down
mws1661	C28H32O15	Diosmetin-7-O-rutinoside (Diosmin)*	Flavonoids	Flavonoid	520-27-4	A	4368200	4274600	3030800	1581000	1732100	1188300	1.3071	0.385605	-1.3748	down
Hmgp002121	C31H28O13	Hispidulin-7-O-(6''-O-p-Coumaroyl)Glucoside	Flavonoids	Flavonoid	-	B	2036600	1810300	1500900	840890	804930	655370	1.33136	0.430306	-1.21657	down
Lmmp000897	C30H26O14	Gallocatechin-(4α→8)-gallocatechin	Flavonoids	Flavanols	-	B	226060	234980	213310	43211	34189	37269	1.37735	0.170044	-2.55602	down
Hmlp002975	C28H30O17	Isorhamnetin-3-O-glucuronide-7-O-rhamnoside	Flavonoids	Flavonols	-	B	7865.7	5309.4	5940.1	36990	25988	20951	1.33296	4.39069	2.13445	up
Hmgp003086	C29H34O16	Tricin-7-O-rutinoside*	Flavonoids	Flavonoid	-	B	60790	64366	38005	288910	289930	339840	1.35421	5.63051	2.49327	up
Lmgp004959	C29H34O16	Tricin-7-O-neohesperidoside*	Flavonoids	Flavonoid	53766-40-8	A	79648	28922	63371	341900	324570	276960	1.30471	5.48694	2.456	up
Hmcp001578	C28H32O17	Isorhamnetin-3,7-O-diglucoside	Flavonoids	Flavonols	6758-51-6	B	56143	66589	68012	37366	27722	25642	1.30492	0.475664	-1.07199	down
Lmsp003252	C28H32O17	Isorhamnetin-3-O-sophoroside	Flavonoids	Flavonols	-	A	130990	110050	152240	71351	36443	24918	1.20959	0.337449	-1.56726	down
pmb0578	C32H30O15	Luteolin-7-O-(6''-sinapoyl)glucoside	Flavonoids	Flavonoid	-	A	48527	54369	41096	13811	15604	10313	1.34768	0.275904	-1.85776	down
pmb0716	C29H34O17	Tricin-4'-O-glucoside-7-O-glucoside	Flavonoids	Flavonoid	-	A	126300	114480	108250	223580	257080	235960	1.36229	2.05318	1.03786	up
Lmsp004749	C29H34O17	Syringetin-3-O-rutinoside	Flavonoids	Flavonoid	-	A	272050	293040	237750	1029200	2025300	1753600	1.34144	5.98886	2.58228	up
pmb0725	C33H32O15	Tricin-7-O-(2''-feruloyl)glucoside	Flavonoids	Flavonoid	-	B	15096	11692	11276	43569	25393	32935	1.29508	2.67699	1.42061	up
pmn001463	C34H42O19	3,6'-Disinapoylsucrose	Phenolic acids	Phenolic acids	-	B	205860	216730	209000	49126	73900	77121	1.34282	0.316894	-1.65793	down
pmb0666	C38H40O19	Isovitexin-7-O-(6''-sinapoyl)glucoside	Flavonoids	Flavonoid carbonoside	-	B	11853	10081	6799.1	50260	52181	47411	1.35468	5.21531	2.38275	up
