# Supplementary material for: Metabolomics analysis of five cultivars of Sorghum bicolor reveals the contribution of flavonoid pathway to tannin content
Source: PLoS One. 2025 Apr 9;20(4):e0321649. doi: 10.1371/journal.pone.0321649 (PMC11981146; doi:10.1371/journal.pone.0321649)
Supplement: Table S5 — (XLSX) [file pone.0321649.s005.xlsx]

## Sheet: Sheet1
Index	Formula	Compounds	Class I	Class II	CAS	Level	hyz-01	hyz-02	hyz-03	lz19-01	lz19-02	lz19-03	VIP	Fold_Change	Log2FC	Type
pme2292	C4H12N2	Putrescine	Alkaloids	Phenolamine	110-60-1	B	10670	10775	11141	2893.7	4490.3	4867.7	1.26039	0.37598	-1.41127	down
pme3033	C4H9NO2	N,N-Dimethylglycine	Amino acids and derivatives	Amino acids and derivatives	1118-68-9	B	977160	1052900	905390	2617500	2666600	2475200	1.31604	2.64331	1.40234	up
pme3011	C4H9NO2	γ-Aminobutyric acid	Organic acids	Organic acids	56-12-2	B	1354100	1211300	1172400	4579800	4093600	3771300	1.31485	3.32942	1.73527	up
mws0255	C4H5N3O	Cytosine	Nucleotides and derivatives	Nucleotides and derivatives	71-30-7	B	183140	185750	213580	99969	93439	71992	1.27408	0.455646	-1.13402	down
pme2122	C5H9N3	Histamine	Amino acids and derivatives	Amino acids and derivatives	51-45-6	B	212990	189680	219340	98357	95353	87275	1.30891	0.451737	-1.14644	down
pme0006	C5H9NO2	L-Proline	Amino acids and derivatives	Amino acids and derivatives	147-85-3	A	8246300	7288400	7708600	29988000	27155000	26132000	1.31922	3.58275	1.84107	up
pme0195	C3H7NO2S	L-Cysteine	Amino acids and derivatives	Amino acids and derivatives	52-90-4	B	18476	10096	10599	36954	19825	22785	1.05976	2.0312	1.02233	up
mws0491	C8H11N	Phenethylamine	Alkaloids	Alkaloids	64-04-0	B	54984	58431	46826	1040000	943380	586880	1.31081	16.04	4.0036	up
mws0133	C6H6N2O	Nicotinamide	Others	Vitamin	98-92-0	A	36574	31756	22554	62310	72383	49583	1.1813	2.0276	1.01977	up
pme0490	C6H5NO2	Nicotinic acid (Vitamin B3)	Others	Vitamin	59-67-6	A	762460	652190	526830	298590	288590	270740	1.27422	0.44189	-1.17824	down
pme1216	C6H5NO2	2-Picolinic acid	Organic acids	Organic acids	98-98-6	B	733480	534260	492260	260200	308040	305350	1.23147	0.496358	-1.01055	down
pmb0785	C9H7N	Isoquinoline	Alkaloids	Isoquinoline alkaloids	119-65-3	B	19963	16124	15670	5366.8	6839.6	4134.9	1.27355	0.315731	-1.66323	down
pmb0501	C5H14N4	Agmatine	Alkaloids	Phenolamine	306-60-5	B	14193	13138	14283	5930	7058.5	6799.6	1.30688	0.475515	-1.07244	down
mws0219	C4H7NO4	L-Aspartic Acid	Amino acids and derivatives	Amino acids and derivatives	56-84-8	A	2153300	2045200	1855300	7870600	6194400	8457800	1.30787	3.72044	1.89547	up
pme0033	C5H4N4O	Hypoxanthine	Nucleotides and derivatives	Nucleotides and derivatives	68-94-0	B	69813	85392	74620	31325	31183	28789	1.31142	0.397246	-1.3319	down
mws0146	C7H7NO2	Nicotinic Acid Methyl Ester(Methyl Nicotinate)	Alkaloids	Alkaloids	93-60-7	B	1432400	1610800	1331200	685660	609020	683440	1.30436	0.452204	-1.14496	down
Lmgn001670	C7H6O3	Salicylic acid	Phenolic acids	Phenolic acids	69-72-7	A	188850	173990	108830	524270	647290	506110	1.27041	3.55687	1.83061	up
mws2368	C8H10O2	Tyrosol	Phenolic acids	Phenolic acids	501-94-0	B	35459	38419	29602	100390	80968	93124	1.29703	2.65251	1.40736	up
pmb0764	C6H9NOS	4-Methyl-5-thiazoleethanol	Others	Others	137-00-8	A	25052	39741	23368	14293	11020	13844	1.19909	0.444153	-1.17087	down
pme1109	C5H5N5O	Guanine	Nucleotides and derivatives	Nucleotides and derivatives	73-40-5	A	682220	650740	651900	331130	312490	233770	1.27932	0.442041	-1.17775	down
pme0256	C5H4N4O2	Xanthine	Nucleotides and derivatives	Nucleotides and derivatives	69-89-6	A	189330	200420	150720	89662	86544	69373	1.26734	0.45438	-1.13803	down
mws0458	C8H8O3	Vanillin	Phenolic acids	Phenolic acids	121-33-5	A	65501	95863	54612	384940	382110	362430	1.2967	5.22966	2.38672	up
pmf0174	C10H22O	1-Decanol	Others	Saccharides and Alcohols	112-30-1	B	736520	858920	695180	1644700	1682700	1651500	1.30484	2.1736	1.12009	up
mws0005	C10H12N2	Tryptamine	Alkaloids	Plumerane	61-54-1	B	129210	116770	148860	39374	27200	37960	1.29484	0.26475	-1.9173	down
pme2914	C6H10O5	3-Hydroxy-3-methylpentane-1,5-dioic acid	Amino acids and derivatives	Amino acids and derivatives	503-49-1	A	504090	528640	372570	1245300	1068900	927130	1.25679	2.3065	1.20571	up
pme3968	C6H7N5O	7-Methylguanine	Nucleotides and derivatives	Nucleotides and derivatives	578-76-7	B	11976	14655	10872	3702.4	5912.8	3455	1.25003	0.348511	-1.52072	down
pme1292	C8H8O4	Homogentisic acid	Phenolic acids	Phenolic acids	451-13-8	B	82462	80719	92475	365910	379350	328730	1.3184	4.20092	2.0707	up
pme2598	C8H8O4	3,4-Dihydroxybenzeneacetic acid	Phenolic acids	Phenolic acids	102-32-9	B	92071	92085	61452	279350	314720	289170	1.29354	3.59614	1.84645	up
pme1651	C10H9NO2	Indole 3-acetic acid (IAA)	Alkaloids	Plumerane	87-51-4	B	753910	726700	527900	204770	239770	170310	1.2825	0.306122	-1.70782	down
pme0008	C6H13N3O3	L-Citrulline	Amino acids and derivatives	Amino acids and derivatives	372-75-8	A	75973	53704	59014	262140	203810	202120	1.29681	3.54055	1.82397	up
pmf0367	C9H6O4	5,7-Dihydroxychromone	Others	Others	31721-94-5	B	84869	93545	55035	196640	205080	202130	1.25425	2.58665	1.37108	up
pme1021	C6H10O6	D-Glucono-1,5-lactone	Others	Saccharides and Alcohols	90-80-2	B	4776.7	3881.1	2439.2	5491.4	9846.5	10469	1.09482	2.32557	1.21759	up
pmb1754	C5H15NO4P+	O-Phosphocholine	Alkaloids	Alkaloids	107-73-3	B	816280	623170	694760	244560	194090	195870	1.30037	0.297309	-1.74996	down
pme0075	C7H11NO5	N-Acetyl-L-glutamic acid	Amino acids and derivatives	Amino acids and derivatives	1188-37-0	B	1832200	2024000	1521300	66019	68887	48712	1.31906	0.0341456	-4.87216	down
mws1189	C6H10O7	D-Galacturonic acid*	Organic acids	Organic acids	685-73-4	B	188330	194460	231280	397500	386690	512240	1.26875	2.11121	1.07807	up
pme3705	C6H10O7	D-Glucoronic acid*	Others	Saccharides and Alcohols	6556-12-3	B	263440	187650	216190	512850	454310	519600	1.28209	2.22809	1.15581	up
mws0027	C9H10O5	Syringic acid	Phenolic acids	Phenolic acids	530-57-4	A	139050	145780	130940	62080	47123	69292	1.27406	0.429312	-1.2199	down
pmb0130	C12H14N2O	Acetryptine	Alkaloids	Phenolamine	3551-18-6	B	42869	41616	27069	3491.3	5083.7	4168.8	1.30473	0.114239	-3.12987	down
MA10107783	C10H8O5	3-[(1-Carboxyvinyl)oxy]benzoic acid	Phenolic acids	Phenolic acids	16929-37-6	B	18867	22982	12742	8404.8	5663.8	7515.4	1.20189	0.395377	-1.3387	down
mws1014	C10H8O5	Fraxetin (7,8-Dihydroxy-6-methoxycoumarin)	Lignans and Coumarins	Coumarins	574-84-5	B	46417	42500	40501	82914	90621	90236	1.31118	2.03813	1.02725	up
mws0863	C5H11O7P	2-Deoxyribose-5'-phosphate	Nucleotides and derivatives	Nucleotides and derivatives	102916-66-5	B	173840	231090	157370	87786	98287	87153	1.25445	0.485908	-1.04125	down
pme1194	C9H13N3O4	2'-Deoxycytidine	Nucleotides and derivatives	Nucleotides and derivatives	951-77-9	B	38231	23047	30750	5728.2	17067	14195	1.0626	0.401945	-1.31493	down
pmb0962	C10H22N2O4	L-Lysine-Butanoic Acid	Amino acids and derivatives	Amino acids and derivatives	80407-71-2	B	6519500	5520700	6416500	11246000	12175000	15937000	1.26307	2.13245	1.09251	up
pmn001669	C12H14O5	Methyl sinapate	Phenolic acids	Phenolic acids	20733-94-2	B	18635	16800	12175	6520.8	3660.6	4431.3	1.2442	0.306925	-1.70404	down
mws1090	C6H13O9P	Glucose-1-phosphate*	Others	Saccharides and Alcohols	59-56-3	A	417100	283610	412940	213890	147680	159590	1.20312	0.467975	-1.0955	down
mws0866	C6H13O9P	D-Glucose 6-phosphate*	Others	Saccharides and Alcohols	56-73-5	A	408720	447170	373200	203860	152360	143190	1.27845	0.406325	-1.29929	down
pme1184	C10H13N5O4	2'-Deoxyguanosine	Nucleotides and derivatives	Nucleotides and derivatives	961-07-9	B	609030	557660	378970	314020	212130	205450	1.16452	0.473325	-1.0791	down
Lmgp004784	C15H14O5	Apiferol	Flavonoids	Flavonoid	55167-29-8	A	6548500	6007100	6285900	1942700	4942100	1249800	1.03324	0.431738	-1.21177	down
pme1201	C15H14O5	Phloretin	Flavonoids	Chalcones	60-82-2	A	435020	370790	315070	168370	160720	111910	1.25216	0.393441	-1.34578	down
pme3285	C15H14O5	Afzelechin (3,5,7,4'-Tetrahydroxyflavan)	Flavonoids	Flavanols	2545-00-8	B	93468	186330	82261	42751	35899	32563	1.19752	0.307168	-1.7029	down
Lmhp003013	C15H22N2O3	N-Feruloyl-Cadaverine	Alkaloids	Phenolamine	-	B	433850	547770	288500	4520700	4221700	3891000	1.30515	9.94662	3.31421	up
pmb0889	C18H30O2	Punicic acid (9Z,11E,13Z-octadecatrienoic acid)	Lipids	Free fatty acids	544-72-9	A	15622000	15479000	13960000	8032900	7777700	6446700	1.29247	0.493937	-1.0176	down
mws1491	C18H32O2	Linoleic acid	Lipids	Free fatty acids	60-33-3	B	3268600	2094000	3722100	4936500	7115800	6731700	1.15584	2.06765	1.04799	up
pmp000964	C15H10O6	Aureusidin	Flavonoids	Sinensetin	38216-54-5	A	1955700	1908500	1703100	794410	850500	802350	1.31434	0.439578	-1.18581	down
Zmpn002440	C15H12O6	3,4,2',4',6'-Pentahydroxychalcone	Flavonoids	Chalcones	14917-41-0	B	3345800	3347000	2136500	1221200	1472400	730140	1.16859	0.38777	-1.36673	down
mws1094	C15H12O6	Aromadendrin (Dihydrokaempferol)	Flavonoids	Dihydroflavonol	480-20-6	A	2252900	2211600	1718600	305370	269790	270180	1.31659	0.136718	-2.87073	down
mws0064	C15H12O6	Eriodictyol (5,7,3',4'-Tetrahydroxyflavanone)	Flavonoids	Dihydroflavone	552-58-9	A	19615000	20513000	15807000	8403600	7471700	7919700	1.29568	0.425404	-1.23309	down
pme0460	C15H14O6	Epicatechin	Flavonoids	Flavanols	490-46-0	B	19943000	22707000	22137000	5814200	9897500	7950900	1.26639	0.365237	-1.4531	down
mws0054	C15H14O6	Catechin	Flavonoids	Flavanols	154-23-4	A	13756000	13030000	12038000	5127700	4520100	5923400	1.29885	0.401072	-1.31807	down
Zmpn003368	C18H30O3	13S-Hydroxy-9Z,11E,15Z-octadecatrienoic acid	Lipids	Free fatty acids	87984-82-5	B	898890	1003600	678130	392400	365620	331520	1.26858	0.422201	-1.244	down
Hmqp005455	C18H32O3	15(R)-Hydroxylinoleic Acid*	Lipids	Free fatty acids	177931-23-6	A	1681800	1713100	1381200	834040	714450	730470	1.28925	0.477159	-1.06746	down
Hmqp005411	C18H32O3	9-Oxo-12Z-Octadecenoic acid*	Lipids	Free fatty acids	112543-32-5	A	1899500	1969300	1617100	938590	877630	879320	1.30153	0.491358	-1.02515	down
Rfmb091	C18H32O3	9S-Hydroxy-10E,12Z-octadecadienoic acid*	Lipids	Free fatty acids	15514-85-9	A	17336000	18191000	13383000	7329500	7137200	6874700	1.28761	0.43634	-1.19647	down
Lmbn005369	C18H32O3	13(S)-HODE;13(S)-Hydroxyoctadeca-9Z,11E-dienoic acid*	Lipids	Free fatty acids	10219-69-9	A	17589000	18587000	14076000	7913000	7401800	7016900	1.28999	0.444394	-1.17009	down
pmb0197	C11H15N5O5	N7-Methylguanosine	Nucleotides and derivatives	Nucleotides and derivatives	20244-86-4	B	27126	21437	29795	11850	12143	15094	1.24322	0.498826	-1.00339	down
pmp001204	C17H14O5	Apigenin-7,4'-dimethyl ether	Flavonoids	Flavonoid	5128-44-9	A	27358	34391	23796	8931.4	12388	12621	1.25655	0.396755	-1.33368	down
pmb3079	C8H16NO9P	N-Acetyl-D-glucosamine-1-phosphate	Others	Saccharides and Alcohols	6866-69-9	B	29680	33225	26390	12463	10386	12038	1.30093	0.390694	-1.35589	down
mws0920	C15H10O7	Tricetin (5,7,3',4',5'-Pentahydroxyflavone)	Flavonoids	Flavonoid	520-31-0	A	3421900	3356600	2897200	931680	887820	846680	1.31729	0.275554	-1.85959	down
pme2954	C15H10O7	Quercetin	Flavonoids	Flavonols	117-39-5	A	338020	354970	286700	53606	58748	54974	1.31928	0.170797	-2.54965	down
mws1375	C12H21N3O6	Nicotianamine	Amino acids and derivatives	Amino acids and derivatives	34441-14-0	B	19482	15971	24813	61020	33693	43880	1.1762	2.29969	1.20144	up
mws0044	C15H12O7	Dihydroquercetin(Taxifolin)	Flavonoids	Dihydroflavonol	480-18-2	A	5850200	5475200	4997900	1781400	1637700	1752500	1.31697	0.316823	-1.65825	down
pmb2789	C18H30O4	13S-Hydroperoxy-6Z,9Z,11E-octadecatrienoic acid	Lipids	Free fatty acids	121107-97-9	B	680430	624960	494580	81239	77126	75584	1.31664	0.129974	-2.94371	down
Hmqp006221	C19H34O3	13-Hydroxy-9Z,11E-octadecadienoic acid	Lipids	Free fatty acids	18104-45-5	B	7641.4	9990.3	7466.5	2826.1	2886.6	2009.7	1.28414	0.307687	-1.70046	down
Rfmb087	C18H32O4	9-Hydroxy-13-oxo-10-octadecenoic Acid	Lipids	Free fatty acids	-	B	609480	666680	471610	133360	130550	101010	1.30362	0.208792	-2.25986	down
Lmbn005287	C18H32O4	7S,8S-DiHODE; (9Z,12Z)-(7S,8S)-Dihydroxyoctadeca-9,12-dienoic acid	Lipids	Free fatty acids	143288-65-7	B	3455200	3366700	2673400	764380	737290	760360	1.31412	0.238226	-2.0696	down
Zmjn004133	C18H32O4	9S-Hydroperoxy-10E,12Z-octadecadienoic acid	Lipids	Free fatty acids	5502-91-0	B	603860	573700	403200	171630	161270	146670	1.28919	0.303379	-1.72081	down
pmb2804	C18H32O4	13S-Hydroperoxy-9Z,11E-octadecadienoic acid	Lipids	Free fatty acids	33964-75-9	B	407910	383680	316690	177650	175130	171910	1.29489	0.473427	-1.07879	down
Hmtn001120	C14H20O8	5-(2-Hydroxyethyl)-2-O-glucosylphenol	Phenolic acids	Phenolic acids	-	B	684450	832090	585770	311070	356840	305760	1.27072	0.463143	-1.11047	down
mws0744	C15H12O8	Dihydromyricetin (Ampelopsin)	Flavonoids	Dihydroflavonol	27200-12-0	B	225340	253290	199440	85576	85608	82875	1.31045	0.37468	-1.41627	down
pmb0751	C16H16O7	Trans-5-O-(p-Coumaroyl)shikimate	Phenolic acids	Phenolic acids	-	B	25942	20781	26529	88366	38819	44989	1.10425	2.35043	1.23293	up
pmn001513	C14H10O9	Digallic Acid	Tannins	Tannin	536-08-3	B	189810	148080	91514	63969	57368	54606	1.17371	0.409738	-1.28723	down
pme3188	C9H13N2O9P	Uridine 5'-monophosphate	Nucleotides and derivatives	Nucleotides and derivatives	58-97-9	B	27757	24255	20596	13271	12995	9588.3	1.23429	0.493806	-1.01798	down
Lmsn003111	C15H18O8	1-O-p-Coumaroyl-β-D-glucose	Phenolic acids	Phenolic acids	7139-64-2	B	208860	194490	157020	1091900	653470	863070	1.2925	4.65485	2.21874	up
Zmhn001883	C14H18O9	Vanillic acid-4-O-glucoside	Phenolic acids	Phenolic acids	32142-31-7	A	15822	9580.2	9210.1	43985	32856	19123	1.13668	2.77254	1.47121	up
mws0675	C11H15N2O8P	β-Nicotinamide mononucleotide	Nucleotides and derivatives	Nucleotides and derivatives	1094-61-7	B	24389	8271.6	15372	29636	37717	31147	1.03963	2.05069	1.03611	up
pma6460	C16H18O8	4-O-p-Coumaroylquinic acid	Phenolic acids	Phenolic acids	32451-86-8	B	43554	43428	50479	167100	149370	163300	1.31731	3.49023	1.80332	up
pmb3068	C16H18O8	1-O-p-Coumaroylquinic acid	Phenolic acids	Phenolic acids	-	B	14926	14507	12774	57036	50705	50943	1.31804	3.75966	1.9106	up
pmb3074	C16H18O8	5-O-p-Coumaroylquinic acid*	Phenolic acids	Phenolic acids	1899-30-5	A	88037	84521	49990	252190	295630	322480	1.27373	3.91062	1.9674	up
pmn001421	C16H18O8	3-O-p-Coumaroylquinic acid*	Phenolic acids	Phenolic acids	87099-71-6	A	53132	63286	51384	363450	424110	366080	1.31763	6.87501	2.78136	up
mws1015	C15H16O9	Esculin (6,7-DihydroxyCoumarin-6-glucoside)	Lignans and Coumarins	Coumarins	531-75-9	A	414390	432680	226680	1091100	945550	909630	1.2238	2.74392	1.45624	up
Lmbn001162	C15H16O9	Esculetin-7-O-glucoside	Lignans and Coumarins	Coumarins	-	A	429760	407720	258160	991330	918970	887180	1.25232	2.55328	1.35235	up
Lmsn002548	C15H18O9	1-O-Caffeoyl-β-D-glucose	Phenolic acids	Phenolic acids	14364-08-0	B	131120	67190	74386	363890	262500	284880	1.24494	3.34171	1.74059	up
mws1474	C18H16O7	5,7-Dihydroxy-3',4',5'-trimethoxyflavone	Flavonoids	Flavonoid	18103-42-9	A	39133	33676	30627	13740	17024	16233	1.28472	0.454358	-1.1381	down
Zmln000899	C15H20O9	Syringaldehyde-4-O-glucoside	Phenolic acids	Phenolic acids	-	B	181030	199220	169930	52542	82243	64155	1.28044	0.361591	-1.46757	down
mws0609	C10H12N5O7P	Guanosine 3',5'-cyclic monophosphate	Nucleotides and derivatives	Nucleotides and derivatives	7665-99-8	A	33564	22778	19768	6628.9	6827.4	4617.8	1.27154	0.237473	-2.07416	down
pmb0801	C14H19NO9	4-Pyridoxic acid-O-glucoside	Others	Vitamin	-	A	1336800	1573300	1227600	537360	403720	627820	1.26611	0.379172	-1.39908	down
Lmtn000940	C14H18O10	1-O-(3,4-Dihydroxy-5-methoxy-benzoyl)-glucoside	Phenolic acids	Phenolic acids	-	B	642150	699600	601620	179900	191180	174370	1.31941	0.280672	-1.83304	down
pmb1562	C21H34O4	1-Stearidonoyl-Glycerol	Lipids	Glycerol ester	-	A	42856	43987	28614	22243	11909	20178	1.12183	0.470565	-1.08753	down
mws0178	C16H18O9	Chlorogenic acid (3-O-Caffeoylquinic acid)*	Phenolic acids	Phenolic acids	327-97-9	A	1652100	1226700	1331400	7116500	5119700	5822700	1.30439	4.28932	2.10075	up
mws2108	C16H18O9	Cryptochlorogenic acid (4-O-Caffeoylquinic acid)	Phenolic acids	Phenolic acids	905-99-7	A	1260600	1120800	994310	4320000	4260500	3426600	1.30711	3.55691	1.83062	up
Lmhp112042	C21H38O4	1-Linoleoylglycerol	Lipids	Glycerol ester	2277-28-3	A	246280	172510	246330	104890	119590	69367	1.18752	0.441795	-1.17855	down
Lmhp012042	C21H38O4	2-Linoleoylglycerol	Lipids	Glycerol ester	3443-82-1	A	227240	160320	249620	108940	125000	68327	1.13466	0.474382	-1.07588	down
Zmhn002334	C16H20O9	6-O-Feruloyl-D-glucose	Phenolic acids	Phenolic acids	137887-25-3	B	78804	73364	57269	192170	150580	169230	1.28024	2.44455	1.28957	up
Lmsn003318	C16H20O9	1-O-Feruloyl-β-D-glucose	Phenolic acids	Phenolic acids	7196-71-6	B	253930	192510	156100	578810	436810	535190	1.25494	2.57379	1.36389	up
pme0085	C18H16O8	Rosmarinic acid	Phenolic acids	Phenolic acids	537-15-5	A	11340	19671	16991	30185	39028	30876	1.18362	2.0851	1.06012	up
mws0179	C17H20O9	Chlorogenic acid methyl ester	Phenolic acids	Phenolic acids	29708-87-0	A	27165	19800	25976	78184	61942	60486	1.2852	2.75033	1.45961	up
pmb0752	C17H20O9	3-O-Feruloylquinic acid	Phenolic acids	Phenolic acids	1899-29-2	A	1191400	1043000	1022600	2208700	3006900	2110400	1.26604	2.24931	1.16948	up
Hmgn002833	C20H20O7	4-Ketopinoresinol	Lignans and Coumarins	Lignans	-	B	6266.3	3217.8	2617	10823	19416	11771	1.18533	3.47159	1.79559	up
pmb0064	C15H19NO10	DIMBOA glucoside	Alkaloids	Alkaloids	18607-79-9	B	14991000	9857000	9023500	3891500	2962300	2848300	1.26474	0.286438	-1.8037	down
mws0232	C17H20N4O6	Riboflavin (Vitamin B2)	Others	Vitamin	83-88-5	A	795810	778210	1590900	550060	431970	413140	1.10765	0.440823	-1.18173	down
Lmfn005487	C15H10O9S	Quercetin-3-O-Sulfonate	Flavonoids	Flavonols	60889-05-6	B	144050	84100	126030	36747	37404	39167	1.26733	0.319945	-1.64411	down
Zmhn002227	C17H22O10	4-O-Glucosyl-sinapate	Phenolic acids	Phenolic acids	-	A	133880	133500	102450	34296	19547	21341	1.28474	0.203293	-2.29836	down
HJN003	C17H22O10	1-O-Sinapoyl-D-glucose	Phenolic acids	Phenolic acids	-	A	113740	144560	124650	35762	38464	38659	1.31481	0.294777	-1.7623	down
Zmhn001970	C20H22O8	Piceid	Others	Stilbene	27208-80-6	B	170460	129790	137580	66688	65176	69233	1.28999	0.459304	-1.12248	down
pmp000436	C30H50O	Taraxerol	Terpenoids	Triterpene	127-22-0	B	20202	23752	19432	8737.8	9119.5	5847.2	1.26549	0.373971	-1.419	down
Lmlp005572	C21H20O10	Galangin-7-O-glucoside	Flavonoids	Flavonoid	-	A	1155700	912800	993650	517140	581690	365970	1.22188	0.478357	-1.06384	down
Lmlp006175	C21H22O10	Isosalipurposide (Phlorizin Chalcone)	Flavonoids	Chalcones	4547-85-7	B	286770	336170	412870	951320	810490	876370	1.28475	2.54697	1.34878	up
mws1179	C21H22O10	Naringenin-7-O-glucoside (Prunin)	Flavonoids	Dihydroflavone	529-55-5	A	1952600	1859500	1358500	789700	595590	788290	1.25029	0.420373	-1.25026	down
Cmzn005251	C21H22O10	6-O-Caffeoylarbutin	Phenolic acids	Phenolic acids	136172-60-6	B	8655100	7637200	6413900	23126000	17998000	18307000	1.2865	2.61739	1.38813	up
Lmfn004093	C21H24O10	Phloretin-4'-O-glucoside (Trilobatin)	Flavonoids	Chalcones	4192-90-9	A	1529700	1455600	1176900	694820	570280	602510	1.28237	0.448707	-1.15615	down
pmp001247	C21H32NO9+	Feruloylcholine glucoside	Alkaloids	Alkaloids	-	B	27176	20861	22940	7367.1	7389.9	10552	1.27456	0.35658	-1.4877	down
mws0913	C21H20O11	Kaempferol-3-O-galactoside (Trifolin)	Flavonoids	Flavonols	23627-87-4	A	17897000	19659000	12615000	3099000	3525700	3179200	1.30403	0.19541	-2.35543	down
pme2459	C21H20O11	Luteolin-7-O-glucoside (Cynaroside)	Flavonoids	Flavonoid	5373-11-5	A	25750000	16211000	16583000	2580300	3325200	3591700	1.29616	0.162223	-2.62395	down
mws2209	C21H20O11	Kaempferol-3-O-glucoside (Astragalin)*	Flavonoids	Flavonols	480-10-4	A	636270	839010	662330	108210	270310	110230	1.23102	0.228643	-2.12883	down
mws0089	C21H20O11	Kaempferol-7-O-glucoside*	Flavonoids	Flavonols	16290-07-6	A	17742000	16509000	8471700	2814100	2485600	2664900	1.26924	0.186425	-2.42333	down
mws1299	C21H20O11	Luteolin-8-C-glucoside (Orientin)	Flavonoids	Flavonoid carbonoside	28608-75-5	B	73722	150770	117600	33640	55335	43211	1.16674	0.386405	-1.37181	down
Lmtn002796	C21H22O11	Aromadendrin-7-O-glucoside	Flavonoids	Flavonoid	28189-90-4	B	2692700	3929300	2238800	7295700	5945300	7682800	1.22064	2.36139	1.23964	up
mws0057	C21H22O11	Eriodictyol-7-O-glucoside	Flavonoids	Dihydroflavone	38965-51-4	A	2300700	1642300	1733300	148320	201460	266300	1.30215	0.108535	-3.20376	down
mws1361	C21H22O11	Taxifolin-3-O-rhamnoside (Astilbin)	Flavonoids	Dihydroflavonol	29838-67-3	B	6074600	6086000	4922600	1121700	911760	1139100	1.31325	0.185712	-2.42886	down
Lmhp005872	C25H30N2O6	Diferuloylcadaverine	Alkaloids	Phenolamine	-	B	96181	92274	80402	952630	820930	857660	1.3211	9.78669	3.29082	up
pmb3012	C22H22O11	Chrysoeriol-7-O-glucoside*	Flavonoids	Flavonoid	19993-32-9	A	408880	458690	272070	158960	175060	135350	1.22783	0.411858	-1.27978	down
Hmgp002189	C22H22O11	Hispidulin-7-O-Glucoside*	Flavonoids	Flavonoid	17680-84-1	A	6739000	6159000	5117700	2510300	2450600	1738200	1.27076	0.371848	-1.42722	down
mws0091	C21H20O12	Quercetin-3-O-glucoside (Isoquercitrin)*	Flavonoids	Flavonols	482-35-9	A	9226800	8897800	6830100	2142300	2230100	2164900	1.3095	0.261967	-1.93254	down
mws0061	C21H20O12	Quercetin-3-O-galactoside (Hyperin)	Flavonoids	Flavonols	482-36-0	A	14098000	12714000	10162000	2978200	2982100	3031800	1.31016	0.243201	-2.03978	down
mws1329	C21H20O12	Quercetin-7-O-glucoside*	Flavonoids	Flavonols	491-50-9	A	25903000	23958000	20002000	4816100	4918700	5049000	1.31614	0.211611	-2.24051	down
mws0856	C21H20O12	Quercetin-4'-O-glucoside (Spiraeoside)	Flavonoids	Flavonols	20229-56-5	A	18550000	20228000	17041000	5032100	3708900	5113500	1.30499	0.248204	-2.0104	down
Lmmn003398	C23H22O12	Kaempferol-3-O-(6''-acetyl)glucoside	Flavonoids	Flavonols	-	B	3948800	2464600	1799400	554880	490840	627240	1.26143	0.203702	-2.29547	down
HJAP006	C23H24O13	Syringetin-7-O-glucoside	Flavonoids	Flavonoid	-	A	947490	976130	755410	463510	298640	332240	1.25035	0.408502	-1.29158	down
pmp000585	C24H22O13	Apigenin-7-O-(6''-malonyl)glucoside	Flavonoids	Flavonoid	86546-87-4	A	14218	12847	9529.3	6207.6	4894	6848.2	1.2082	0.490508	-1.02765	down
Hmbn002692	C22H30O14	6'-O-Feruloyl-D-sucrose	Phenolic acids	Phenolic acids	118230-77-6	B	235010	199470	157150	420340	434270	461360	1.27042	2.22431	1.15336	up
Lmhp007598	C27H52NO7P	LysoPC 19:2(2n isomer)	Lipids	LPC	-	B	334830	406200	331090	82548	63540	60239	1.31013	0.192448	-2.37746	down
Lmhp007840	C27H52NO7P	LysoPC 19:2	Lipids	LPC	-	B	402500	450990	333890	78830	72487	71269	1.31516	0.18746	-2.41535	down
pmp000587	C24H22O14	Luteolin-7-O-(6''-malonyl)glucoside	Flavonoids	Flavonoid	-	A	429710	403660	284370	53565	67453	50664	1.30527	0.153597	-2.70277	down
Lmmp003817	C24H22O14	Kaempferol-3-O-(6''-malonyl)glucoside	Flavonoids	Flavonols	-	B	11574000	9001900	8394700	1589000	1572800	1242400	1.31055	0.152023	-2.71764	down
Lmhp009890	C28H52NO7P	LysoPC 20:3	Lipids	LPC	1199257-41-4	B	9593.8	12676	12125	27551	28081	31117	1.29494	2.52215	1.33466	up
pmp000588	C25H24O14	Diosmetin-7-O-(6''-malonyl)glucoside	Flavonoids	Flavonoid	-	A	161500	130290	123670	38800	43405	32086	1.30015	0.275095	-1.862	down
pmb0608	C25H24O14	Chrysoeriol-7-O-(6''-malonyl)glucoside	Flavonoids	Flavonoid	-	A	1776500	1753300	1346700	549300	696320	594090	1.28871	0.37726	-1.40637	down
pmp000589	C24H22O15	Quercetin-7-O-(6''-malonyl)glucoside	Flavonoids	Flavonols	-	A	1045700	831250	749530	66229	66200	79722	1.31684	0.0807739	-3.62997	down
Hmln002189	C24H22O15	Quercetin-3-O-(6''-malonyl)galactoside	Flavonoids	Flavonols	-	B	727380	631980	493500	90534	69094	74146	1.3103	0.126169	-2.98657	down
HJAP007	C25H26O14	Syringetin-3-O-(6''-Acetyl)glucoside	Flavonoids	Flavonoid	-	B	85471	86161	83112	35091	26473	29495	1.30567	0.357453	-1.48417	down
mws1138	C24H26N2O13	Betanin (Betanidin-5-O-glucoside)	Alkaloids	Alkaloids	7659-95-2	B	1190800	1107100	1090600	110950	107440	102310	1.32232	0.0946436	-3.40135	down
pmd0143	C28H58NO7P	LysoPC 20:0	Lipids	LPC	108341-80-6	A	61221	68209	48720	26802	28425	23163	1.2732	0.440022	-1.18435	down
Lmtp002474	C26H28O14	Apigenin-6-C-(2''-glucosyl)arabinoside	Flavonoids	Flavonoid carbonoside	-	A	701820	550460	556500	224300	172900	214680	1.29303	0.338283	-1.5637	down
Zmpn004068	C26H32O14	Phloretin-2'-O-(6''-O-xylosyl)glucoside	Flavonoids	Chalcones	-	B	107900	90808	79133	30460	39911	45502	1.25328	0.417048	-1.26172	down
pme0434	C30H26O12	Procyanidin B2	Tannins	Proanthocyanidins	29106-49-8	A	15249000	17752000	15079000	7939500	7134700	7150700	1.3063	0.462248	-1.11326	down
pme0436	C30H26O12	Procyanidin B3	Tannins	Proanthocyanidins	23567-23-9	B	1839300	1539300	1613500	653500	734170	706550	1.30843	0.419507	-1.25323	down
mws0836	C30H26O12	Procyanidin B1	Tannins	Proanthocyanidins	20315-25-7	A	15843000	14724000	13319000	6379500	5751500	5904900	1.31056	0.410972	-1.28289	down
pmb0631	C26H28O15	Orientin-6-C-arabinoside	Flavonoids	Flavonoid carbonoside	-	B	96225	73353	65224	16862	18280	15579	1.30492	0.216016	-2.21079	down
pmb0636	C26H28O15	Orientin-7-O-arabinoside	Flavonoids	Flavonoid carbonoside	-	B	51015	39952	56266	14442	11277	16708	1.28301	0.288162	-1.79505	down
mws1066	C27H32O14	Naringenin-7-O-Rutinoside(Narirutin)*	Flavonoids	Dihydroflavone	14259-46-2	B	116260	133380	114270	292050	183940	262340	1.21756	2.02888	1.02068	up
Lmjp002596	C26H28O16	Quercetin-3-O-sambubioside	Flavonoids	Flavonols	83048-35-5	B	279890	207640	205860	35785	89930	76082	1.20088	0.29103	-1.78076	down
Lmyn005006	C30H28O13	"Eriodictyol-7-O-(6""-O-p-coumaroyl)glucoside"	Flavonoids	Dihydroflavone	-	B	31359	31139	18565	51178	56751	59267	1.19452	2.06254	1.04442	up
pmb3002	C28H32O15	Chrysoeriol-7-O-rutinoside	Flavonoids	Flavonoid	-	A	722670	574300	603160	1753400	2041700	1669100	1.30417	2.8757	1.52391	up
Lmmp000897	C30H26O14	Gallocatechin-(4α→8)-gallocatechin	Flavonoids	Flavanols	-	B	226060	234980	213310	96516	52219	46466	1.24636	0.289465	-1.78854	down
Hmjp002999	C28H32O16	Isorhamnetin-3-O-rutinoside (Narcissin)	Flavonoids	Flavonoid	604-80-8	B	1429200	1276800	1046500	2752300	2949600	2787300	1.29112	2.26228	1.17778	up
Hmlp002975	C28H30O17	Isorhamnetin-3-O-glucuronide-7-O-rhamnoside	Flavonoids	Flavonols	-	B	7865.7	5309.4	5940.1	24101	23139	16871	1.28	3.35393	1.74585	up
Hmgp003086	C29H34O16	Tricin-7-O-rutinoside*	Flavonoids	Flavonoid	-	B	60790	64366	38005	221370	277050	237770	1.28765	4.51205	2.17378	up
Lmgp004959	C29H34O16	Tricin-7-O-neohesperidoside*	Flavonoids	Flavonoid	53766-40-8	A	79648	28922	63371	272720	284110	332620	1.24719	5.173	2.371	up
Hmln001836	C29H32O17	Kaempferol-3-O-(6''-Acetyl)glucosyl-(1→3)-Galactoside	Flavonoids	Flavonols	-	B	157400	166340	179680	66294	82576	51443	1.26796	0.397904	-1.32951	down
pmb0578	C32H30O15	Luteolin-7-O-(6''-sinapoyl)glucoside	Flavonoids	Flavonoid	-	A	48527	54369	41096	3677.8	3672	5704.1	1.31071	0.0906571	-3.46344	down
pmb0725	C33H32O15	Tricin-7-O-(2''-feruloyl)glucoside	Flavonoids	Flavonoid	-	B	15096	11692	11276	6635	7558.8	4042.4	1.15557	0.479093	-1.06162	down
pmb0672	C37H38O18	Isovitexin-7-O-(6''-feruloyl)glucoside	Flavonoids	Flavonoid carbonoside	-	B	111350	92592	71480	260410	207360	222480	1.26542	2.50615	1.32548	up
pmb0592	C34H42O20	Chrysoeriol-7-O-rutinoside-5-O-glucoside	Flavonoids	Flavonoid	-	A	89728	56838	58588	177830	187360	171960	1.26878	2.61828	1.38862	up
pmb0666	C38H40O19	Isovitexin-7-O-(6''-sinapoyl)glucoside	Flavonoids	Flavonoid carbonoside	-	B	11853	10081	6799.1	23698	34213	23884	1.23388	2.84672	1.5093	up
pmn001646	C45H38O18	Procyanidin C1	Tannins	Proanthocyanidins	37064-30-5	B	573390	528350	439800	208010	207910	218400	1.30105	0.411485	-1.28109	down
