# Supplementary material for: Metabolomics analysis of five cultivars of Sorghum bicolor reveals the contribution of flavonoid pathway to tannin content
Source: PLoS One. 2025 Apr 9;20(4):e0321649. doi: 10.1371/journal.pone.0321649 (PMC11981146; doi:10.1371/journal.pone.0321649)
Supplement: Table S6 — (XLSX) [file pone.0321649.s006.xlsx]

## Sheet: Sheet1
Index	Formula	Compounds	Class I	Class II	CAS	Level	hyz_vs_jinnl	hyz_vs_jinl	lnh_vs_jinnl	lnh_vs_jinl	hyz-01	hyz-02	hyz-03	lnh-01	lnh-02	lnh-03	jinnl-01	jinnl-02	jinnl-03	jinl-01	jinl-02	jinl-03	cpd_ID	kegg_map
pme3200	C2H7N3	1-methylguanidine	Nucleotides and derivatives	Nucleotides and derivatives	471-29-4	B	FALSE	FALSE	up	FALSE	15871	18243	18052	14096	9599.5	15497	30141	29058	25996	12585	29005	21280	C02294	--
pmb0782	C5H11N	Piperidine	Alkaloids	Alkaloids	110-89-4	B	FALSE	FALSE	up	FALSE	281360	229670	232710	255180	217950	209710	397860	419180	599700	326640	396090	348580	C01746	ko00960
pmf0096	C2H2O4	Oxalic acid	Phenolic acids	Phenolic acids	144-62-7	B	up	FALSE	up	FALSE	23106	23580	16032	18222	13473	25904	48881	50771	34789	31045	16377	25862	C00209	ko00230,ko00630,ko01100
mws4052	C4H7NO2	1-Aminocyclopropane-1-carboxylic acid	Organic acids	Organic acids	22059-21-8	A	FALSE	FALSE	up	FALSE	108980	104780	105590	57084	50762	65666	149990	141630	108090	110620	120850	97226	C01234	ko00270,ko01100,ko01110
pme1841	C5H14N2	Cadaverine	Alkaloids	Phenolamine	462-94-2	B	up	up	up	up	230170	211540	223590	155750	160880	174610	473700	481650	501450	889300	947640	1004700	C01672	ko00310,ko00480,ko00960,ko01100,ko01110
pme3033	C4H9NO2	N,N-Dimethylglycine	Amino acids and derivatives	Amino acids and derivatives	1118-68-9	B	up	up	up	up	977160	1052900	905390	607180	664020	715450	5487300	4965800	5234600	1918500	1782000	2262200	C01026	ko00260,ko01100
pme3011	C4H9NO2	γ-Aminobutyric acid	Organic acids	Organic acids	56-12-2	B	up	up	up	up	1354100	1211300	1172400	689980	755610	757300	8639700	8021600	8701100	3005900	3195400	3138600	C00334	ko00250,ko00330,ko00410,ko00650,ko00760,ko01100
mws0574	C4H8O3	2-Hydroxyisobutyric acid*	Organic acids	Organic acids	594-61-6	B	FALSE	up	FALSE	FALSE	11590	13578	5238.7	13070	11305	14177	16426	10169	13728	24338	17703	20991	C21297	--
pme0010	C3H7NO3	L-Serine	Amino acids and derivatives	Amino acids and derivatives	56-45-1	B	up	FALSE	up	FALSE	680700	775600	854180	657420	803900	870190	1729700	1686800	1412800	1084900	980180	965250	C00065	ko00260,ko00261,ko00270,ko00460,ko00600,ko00630,ko00920,ko00970,ko01100,ko01110,ko01200,ko01230,ko02010
pme0048	C2H7NO2S	2-Aminoethanesulfinic acid	Organic acids	Organic acids	300-84-5	B	FALSE	FALSE	up	up	6004.9	5783.4	5170.3	5476.6	3078.8	2749.6	7467.8	6005.5	12692	9151.1	7613.3	6777.6	C00519	ko00430,ko01100
mws0255	C4H5N3O	Cytosine	Nucleotides and derivatives	Nucleotides and derivatives	71-30-7	B	FALSE	down	FALSE	down	183140	185750	213580	173380	187510	187610	120840	94708	102940	92132	77466	91909	C00380	ko00240,ko01100
pme2122	C5H9N3	Histamine	Amino acids and derivatives	Amino acids and derivatives	51-45-6	B	FALSE	down	FALSE	FALSE	212990	189680	219340	181650	166280	199520	102160	131230	108450	91178	101970	100250	C00388	ko00340,ko01100,ko01110
pme0006	C5H9NO2	L-Proline	Amino acids and derivatives	Amino acids and derivatives	147-85-3	A	up	up	up	FALSE	8246300	7288400	7708600	10900000	12079000	10963000	40227000	42669000	48234000	17335000	18110000	17222000	C00148	ko00330,ko00332,ko00970,ko01100,ko01110,ko01230,ko02010
mws0823	C5H8O3	3-Methyl-2-Oxobutanoic acid	Organic acids	Organic acids	759-05-7	A	FALSE	up	FALSE	up	27031	29982	30942	26221	30341	42328	26508	32342	19353	132120	73764	113510	C00141	ko00280,ko00290,ko00770,ko00966,ko01100,ko01110,ko01210,ko01230
mws0191	C5H11NO2	Betaine	Alkaloids	Alkaloids	107-43-7	B	FALSE	FALSE	down	FALSE	8133200	6821900	8160100	16639000	18708000	18911000	8171900	7488500	7056600	13506000	15536000	14595000	C00719	ko00260,ko01100,ko02010
pme0120	C5H11NO2	5-Aminovaleric acid	Organic acids	Organic acids	660-88-8	B	FALSE	FALSE	up	FALSE	28906	28627	23898	18840	25260	17303	41538	47381	51659	35786	36381	34685	C00431	ko00310,ko00330,ko01100
mws0230	C4H9NO3	L-Threonine	Amino acids and derivatives	Amino acids and derivatives	72-19-5	A	up	FALSE	up	FALSE	624350	702180	704340	556210	586070	718030	1315700	1498700	1457700	993200	810420	885570	C00188	ko00260,ko00261,ko00290,ko00860,ko00970,ko01100,ko01110,ko01230,ko02010
mws0491	C8H11N	Phenethylamine	Alkaloids	Alkaloids	64-04-0	B	FALSE	FALSE	up	up	54984	58431	46826	25012	25592	21598	53085	49069	54375	71990	83691	131340	C05332	ko00360,ko01100
pme0241	C7H6O2	Benzoic acid	Phenolic acids	Phenolic acids	65-85-0	B	down	FALSE	FALSE	FALSE	35262	29097	43361	40486	47075	19199	19459	13415	20223	40436	36918	48253	C00180	ko00360,ko01100,ko01110
mws0133	C6H6N2O	Nicotinamide	Others	Vitamin	98-92-0	A	up	up	FALSE	FALSE	36574	31756	22554	48028	49724	51807	76235	78151	100760	61131	75047	82199	C00153	ko00760,ko01100
mws0263	C5H7NO3	5-Oxo-L-Proline	Amino acids and derivatives	Amino acids and derivatives	98-79-3	A	FALSE	FALSE	up	FALSE	12133	4658.3	10332	4214.2	6763	6721.8	17079	10378	15139	9571	9627	7532.5	C01879	ko00480,ko01100
pmb0785	C9H7N	Isoquinoline	Alkaloids	Isoquinoline alkaloids	119-65-3	B	FALSE	FALSE	up	up	19963	16124	15670	6090.6	6391.2	5709.3	17337	17299	22309	18107	12924	14933	C06323	--
ML10181668	C6H11NO2	Cycloleucine*	Amino acids and derivatives	Amino acids and derivatives	52-52-8	A	FALSE	FALSE	up	FALSE	489860	610030	782290	305150	302740	327760	1053400	995580	1011300	512060	527840	658690	C03969	--
mws0473	C5H8O4	2-Methylsuccinic acid	Organic acids	Organic acids	498-21-5	A	FALSE	FALSE	up	FALSE	315580	298060	238580	142550	189070	186470	446470	404610	559760	256500	224420	358120	--	--
pme0243	C5H8O4	Glutaric acid	Organic acids	Organic acids	110-94-1	B	FALSE	FALSE	up	FALSE	314470	310950	271610	192630	233430	191350	502220	535720	538090	314900	263180	421690	C00489	ko00071,ko00310,ko01100
Lmgn000160	C4H8N2O3	3-Ureidopropionic Acid	Organic acids	Organic acids	462-88-4	A	FALSE	FALSE	up	FALSE	133790	181410	197640	98074	112250	120450	280000	288280	272750	214020	243430	185850	C02642	ko00240,ko00410,ko00770,ko01100
mws0001	C4H8N2O3	L-Asparagine	Amino acids and derivatives	Amino acids and derivatives	70-47-3	A	FALSE	FALSE	up	FALSE	3711500	3988400	5309600	2236400	2525500	2763800	5409600	5996700	5128700	4675400	4480400	3891300	C00152	ko00250,ko00460,ko00970,ko01100,ko01110,ko01230
pmc0682	C8H8N2	4-Aminoindole	Alkaloids	Plumerane	5192-23-4	B	FALSE	down	FALSE	FALSE	21472	22994	30357	26385	19362	20853	15977	12570	18425	13221	12913	10701	--	--
pme2527	C5H12N2O2	L-Ornithine	Amino acids and derivatives	Amino acids and derivatives	70-26-8	B	FALSE	FALSE	up	FALSE	383290	414270	480830	212100	205440	290320	556410	599060	478410	470770	454850	433030	C00077	ko00220,ko00330,ko00472,ko00480,ko01100,ko01110,ko01210,ko01230,ko02010
mws0219	C4H7NO4	L-Aspartic Acid	Amino acids and derivatives	Amino acids and derivatives	56-84-8	A	up	FALSE	up	FALSE	2153300	2045200	1855300	2284200	2424500	2688900	5744900	5787100	6092600	3610900	4445300	3764100	C00049	ko00220,ko00250,ko00260,ko00261,ko00270,ko00300,ko00340,ko00410,ko00460,ko00710,ko00760,ko00770,ko00970,ko01100,ko01110,ko01200,ko01210,ko01230,ko02010
mws0889	C4H8O5	D-Threonic Acid	Others	Saccharides and Alcohols	3909-12-4	A	FALSE	down	FALSE	down	519220	485970	416700	467710	658190	633570	541270	426850	444120	256470	190280	244820	C21649	--
Hmbn002174	C8H8O2	4-Hydroxyacetophenone	Phenolic acids	Phenolic acids	99-93-4	A	up	up	FALSE	up	10965	8867.1	5993.3	20327	9503.2	18096	31528	27999	30196	51973	46111	48639	C10700	ko01100
mws0146	C7H7NO2	Nicotinic Acid Methyl Ester(Methyl Nicotinate)	Alkaloids	Alkaloids	93-60-7	B	down	FALSE	down	FALSE	1432400	1610800	1331200	1867700	869970	1367200	518520	532120	533000	809730	569910	880790	--	--
pme2268	C7H7NO2	Trigonelline	Alkaloids	Alkaloids	535-83-1	A	down	down	FALSE	FALSE	4875100	4993100	4687100	2211500	2400300	2075100	1675900	1513600	1692700	2302800	2084200	2047800	C01004	ko00760
Hmgn001653	C7H6O3	Protocatechualdehyde	Phenolic acids	Phenolic acids	139-85-5	A	up	up	up	FALSE	1456000	1262200	1047700	2051300	2420400	2218100	9172400	7704400	9082100	2720100	2116200	3114700	C16700	ko00950
mws0749	C7H6O3	4-Hydroxybenzoic acid	Phenolic acids	Phenolic acids	99-96-7	A	up	up	up	FALSE	1813500	1885700	1499700	2389200	3639300	3229400	14345000	11333000	11821000	3342300	3159000	4398100	C00156	ko00130,ko00790,ko01100,ko01110
Lmgn001670	C7H6O3	Salicylic acid	Phenolic acids	Phenolic acids	69-72-7	A	up	up	FALSE	FALSE	188850	173990	108830	480270	787040	872080	562850	642890	585700	766260	548820	880070	C00805	ko00360,ko01100,ko01110,ko04075
mws2368	C8H10O2	Tyrosol	Phenolic acids	Phenolic acids	501-94-0	B	up	up	FALSE	FALSE	35459	38419	29602	58384	116480	105550	91224	91217	73386	113470	106200	105590	C06044	ko00350,ko01100
Rfmb320	C7H13NO2	1-Methylpiperidine-2-carboxylic acid	Organic acids	Organic acids	7730-87-2	A	FALSE	FALSE	down	FALSE	1490100	1471300	1219000	5145600	5287900	3642500	968720	1342600	1797400	2382100	2620200	2748100	--	--
Rfmb318	C7H14NO2+	D-Proline betaine	Amino acids and derivatives	Amino acids and derivatives	1195-94-4	A	FALSE	FALSE	down	FALSE	817730	874100	722570	3079600	3033800	2257500	610250	779700	900320	1272500	1602200	1584900	C21514	--
mws0103	C9H7NO	Indole-3-carboxaldehyde	Alkaloids	Plumerane	487-89-8	B	up	FALSE	FALSE	FALSE	72527	72313	55313	129870	142520	153520	134340	167730	177120	83016	107210	104150	C08493	--
pme0295	C6H11NO3	4-Acetamidobutyric acid	Organic acids	Organic acids	3025-96-5	B	FALSE	FALSE	up	up	262640	225650	216300	114210	135800	106980	248690	284290	270550	344830	287650	326430	C02946	ko00330,ko01100
mws0208	C6H10O4	Adipic Acid	Organic acids	Organic acids	124-04-9	A	FALSE	FALSE	up	up	191290	146730	121210	74829	95946	91000	195150	191240	175880	262040	178510	260240	C06104	ko01100
Wmzn000227	C6H10O4	2,2-Dimethylsuccinic acid	Organic acids	Organic acids	597-43-3	B	up	FALSE	up	FALSE	3908.8	2249.4	1604.5	2588.5	3160.1	904.19	18498	10206	14421	3209	4462.1	3892.5	--	--
pme0193	C5H10N2O3	L-Glutamine	Amino acids and derivatives	Amino acids and derivatives	56-85-9	A	FALSE	FALSE	up	FALSE	1728900	1591400	1616700	1074100	918080	997660	2595100	2541800	3249900	1799500	1474900	1642600	C00064	ko00220,ko00230,ko00240,ko00250,ko00630,ko00750,ko00910,ko00970,ko01100,ko01230,ko02010
pme0026	C6H14N2O2	L-Lysine	Amino acids and derivatives	Amino acids and derivatives	56-87-1	A	up	FALSE	up	FALSE	3825600	3939700	4316900	2324500	2180300	2563800	7651900	8095600	8655200	4161800	4219600	3963000	C00047	ko00300,ko00310,ko00780,ko00960,ko00970,ko01100,ko01110,ko01210,ko01230,ko02010
pme1691	C7H16NO2	Acetylcholine	Alkaloids	Alkaloids	60-31-1	B	FALSE	up	FALSE	FALSE	94288	76335	86103	124900	85896	106970	84487	83327	89420	194700	150430	198510	C01996	ko00564
Zmzn000113	C5H9NO4	L-threo-3-Methylaspartate	Amino acids and derivatives	Amino acids and derivatives	6061-13-8	A	FALSE	FALSE	up	FALSE	476720	456870	447300	327930	274830	289770	643250	614280	693480	453480	546240	413580	C03618	ko00630,ko00660,ko01100,ko01200
pme0014	C5H9NO4	L-Glutamic acid	Amino acids and derivatives	Amino acids and derivatives	56-86-0	A	FALSE	FALSE	up	FALSE	10025000	11362000	10516000	5294400	6746300	7223500	15738000	15155000	14675000	9138600	10239000	9918100	C00025	ko00220,ko00250,ko00330,ko00332,ko00340,ko00430,ko00480,ko00630,ko00650,ko00660,ko00860,ko00910,ko00970,ko01100,ko01110,ko01200,ko01210,ko01230,ko02010
pmb2826	C5H8O5	L-Citramalic acid	Organic acids	Organic acids	6236-09-5	B	FALSE	FALSE	up	FALSE	50779	52065	26743	28924	42921	43192	99303	55381	86727	74004	49072	65470	C02614	ko00660,ko01100
mws2213	C9H8O2	Cinnamic acid	Phenolic acids	Phenolic acids	140-10-3	B	FALSE	FALSE	up	FALSE	18761	19359	13046	9059.1	10411	16004	30764	24953	28419	21957	13821	22000	C00423	ko00130,ko00360,ko00940,ko00998,ko01100,ko01110
Lmgp000796	C8H7NO2	4-Hydroxymandelonitrile	Alkaloids	Alkaloids	13093-65-7	B	up	FALSE	up	up	310130	296960	247900	269100	231360	211930	666190	705550	970290	461210	566090	528050	C00650	--
pme1210	C5H11NO2S	L-Methionine	Amino acids and derivatives	Amino acids and derivatives	63-68-3	A	up	up	up	up	319400	248490	253200	241960	214070	145240	583410	533430	609140	481110	572480	652340	C00073	ko00270,ko00966,ko00970,ko01100,ko01110,ko01210,ko01230
Zmgn000173	C5H10O5	D-Ribose	Others	Saccharides and Alcohols	50-69-1	B	up	FALSE	up	FALSE	22488	20573	10626	7070.8	16155	13270	38109	33314	41847	20689	14622	12499	C00121	ko00030,ko01100,ko02010
pme1109	C5H5N5O	Guanine	Nucleotides and derivatives	Nucleotides and derivatives	73-40-5	A	FALSE	FALSE	up	up	682220	650740	651900	242520	162810	190270	494450	599390	641850	409560	389630	467300	C00242	ko00230,ko01100
mws0458	C8H8O3	Vanillin	Phenolic acids	Phenolic acids	121-33-5	A	up	up	FALSE	FALSE	65501	95863	54612	236820	257390	355830	372240	321300	352920	538660	445730	492080	C00755	ko00998,ko01100,ko01110
Zmyn002323	C8H8O3	2-Hydroxyphenylacetic acid	Organic acids	Organic acids	614-75-5	B	FALSE	FALSE	FALSE	up	37569	32744	24275	17060	5987.4	24186	28599	37101	55480	55530	26783	74232	C05852	ko00360,ko01100
mws0437	C5H12O5	D-Arabitol*	Others	Saccharides and Alcohols	488-82-4	B	FALSE	up	FALSE	up	158060	147990	151810	120020	114090	132940	76409	76142	82815	312030	402550	350250	C01904	ko00040,ko01100
mws0213	C5H12O5	Ribitol*	Others	Saccharides and Alcohols	488-81-3	B	FALSE	up	FALSE	up	128940	122960	146010	92290	96609	115520	85359	100390	105370	300390	337450	293770	C00474	ko00040,ko00740,ko01100
pme0513	C5H12O5	Xylitol	Others	Saccharides and Alcohols	87-99-0	B	FALSE	up	FALSE	up	119000	105820	123120	83194	101830	83522	73793	69614	89099	243900	288000	241060	C00379	ko00040,ko01100,ko02010
pmf0174	C10H22O	1-Decanol	Others	Saccharides and Alcohols	112-30-1	B	FALSE	up	FALSE	FALSE	736520	858920	695180	989160	1363300	1352100	1558500	1442000	1521400	2176400	1706600	2256000	C01633	--
mws1417	C9H7NO2	Indole-3-carboxylic acid	Alkaloids	Plumerane	771-50-6	B	FALSE	FALSE	up	FALSE	353760	347110	279320	164520	208930	195010	397690	392270	394610	218280	181430	265040	C19837	--
mws1346	C6H11NO4	DL-2-Aminoadipic acid	Alkaloids	Alkaloids	542-32-5	B	up	FALSE	up	up	256140	241350	232710	223790	216930	180540	617780	595780	679210	359760	464850	422420	C00956	ko00300,ko00310,ko00311,ko01100,ko01110,ko01210,ko01230
pme2914	C6H10O5	3-Hydroxy-3-methylpentane-1,5-dioic acid	Amino acids and derivatives	Amino acids and derivatives	503-49-1	A	up	up	up	up	504090	528640	372570	265120	381840	373040	1555200	1495600	1727300	1356100	868180	1454400	C03761	--
pme0281	C8H6O4	Terephthalic acid	Phenolic acids	Phenolic acids	100-21-0	A	up	FALSE	FALSE	FALSE	55447	70840	56904	117350	131880	218570	186850	195370	137910	96678	47353	105130	C06337	ko01100
mws0467	C9H10O3	3-(4-Hydroxyphenyl)-propionic acid	Phenolic acids	Phenolic acids	501-97-3	B	FALSE	FALSE	down	down	31521	67374	58255	86825	90707	82950	26752	37329	46982	38682	29307	38655	C01744	--
Lmrn003000	C9H10O3	2-Hydroxy-3-phenylpropanoic acid	Organic acids	Organic acids	7326-19-4	B	down	FALSE	down	down	22113	28085	27567	51212	74362	59344	11374	12339	9601.7	20070	17071	12582	C05607	ko00360,ko00960,ko01100
mws2125	C3H5O6P	Phosphoenolpyruvate	Organic acids	Organic acids	138-08-9	B	FALSE	FALSE	down	down	7342.6	10848	16751	16523	24687	32997	12055	9961.9	9546.5	13471	12470	4653.5	C00074	ko00010,ko00020,ko00400,ko00440,ko00620,ko00710,ko00998,ko01100,ko01110,ko01200,ko01230
Zmjn002583	C8H8O4	2',4',6'-Trihydroxyacetophenone	Phenolic acids	Phenolic acids	480-66-0	B	up	up	up	up	46650	32717	30398	31127	36090	38889	135370	119380	113860	130310	131640	203500	C21895	--
pme1292	C8H8O4	Homogentisic acid	Phenolic acids	Phenolic acids	451-13-8	B	up	up	FALSE	FALSE	82462	80719	92475	300660	492770	489800	336200	375800	306270	368780	207010	401060	C00544	ko00130,ko00350,ko01100
pme2598	C8H8O4	3,4-Dihydroxybenzeneacetic acid	Phenolic acids	Phenolic acids	102-32-9	B	up	up	FALSE	FALSE	92071	92085	61452	269040	364560	483860	284960	258610	251820	330360	233880	362100	C01161	ko00350,ko01100
Hmbp001276	C8H8O4	Gallacetophenone	Phenolic acids	Phenolic acids	528-21-2	B	up	FALSE	FALSE	FALSE	30695	35948	46892	95517	64974	81023	105930	77615	99471	49532	31721	39957	--	--
pme1383	C8H11NO3	Pyridoxine	Others	Vitamin	65-23-6	A	FALSE	FALSE	FALSE	up	792590	658710	639170	213280	160220	150770	340080	319190	386320	505600	559120	510180	C00314	ko00750,ko01100
Lmbn003524	C9H16O3	9-Oxononanoic acid	Organic acids	Organic acids	2553-17-5	B	up	up	up	up	9811.6	12775	14330	6198.8	7294	10878	33077	31923	32896	37060	34847	38028	C16322	ko00592,ko01110
pme3009	C6H6O6	Trans-Citridic acid	Organic acids	Organic acids	4023-65-8	B	FALSE	FALSE	down	down	95887	71495	74544	162060	216970	183610	45321	40176	56153	59290	66718	67327	C02341	ko00660,ko01100
mws0242	C8H14O4	Suberic Acid	Organic acids	Organic acids	505-48-6	A	FALSE	FALSE	FALSE	up	39611	29772	44528	35814	28967	31578	61672	45854	44894	62920	64675	69784	C08278	--
Zmyn000155	C7H14N2O3	N-α-Acetyl-L-ornithine	Amino acids and derivatives	Amino acids and derivatives	6205-08-9	B	FALSE	FALSE	up	FALSE	312480	333740	290220	127380	140250	142420	451860	507580	611720	279290	267400	252010	C00437	ko00220,ko01100,ko01110,ko01210,ko01230
mws0260	C6H14N4O2	L-Arginine	Amino acids and derivatives	Amino acids and derivatives	74-79-3	A	FALSE	FALSE	up	up	2378000	1912800	2177500	1021500	1094300	1081300	4021800	3710800	4547000	2304800	2007600	2236800	C00062	ko00220,ko00261,ko00330,ko00472,ko00970,ko01100,ko01110,ko01230,ko02010
pme2559	C6H9NO5	N-Acetyl-L-Aspartic Acid	Amino acids and derivatives	Amino acids and derivatives	997-55-7	B	up	FALSE	up	FALSE	16589	12595	13225	9715.4	14118	7248	47144	51787	62071	25622	14057	21885	C01042	ko00250,ko01100
pme1651	C10H9NO2	Indole 3-acetic acid (IAA)	Alkaloids	Plumerane	87-51-4	B	FALSE	FALSE	up	up	753910	726700	527900	201260	254190	198870	554490	617590	690490	522160	466460	607870	C00954	ko00380,ko01100,ko04075
pme0008	C6H13N3O3	L-Citrulline	Amino acids and derivatives	Amino acids and derivatives	372-75-8	A	up	up	up	up	75973	53704	59014	61240	40378	62204	205720	202380	230270	155070	187790	187730	C00327	ko00220,ko01100,ko01110,ko01230
pme2024	C10H12N2O	Serotonin*	Alkaloids	Plumerane	50-67-9	A	up	FALSE	up	FALSE	32510	47972	55189	40389	44829	77977	216650	172570	200870	30524	53541	39790	C00780	ko00380,ko01100
pmb0774	C10H12N2O	N-Hydroxytryptamine*	Alkaloids	Phenolamine	-	A	up	FALSE	up	FALSE	44671	24615	40437	45424	38792	42930	143290	96105	158440	14679	38174	30415	C17203	ko00380,ko01100
pmf0367	C9H6O4	5,7-Dihydroxychromone	Others	Others	31721-94-5	B	FALSE	up	up	up	84869	93545	55035	56342	40842	42244	110690	103880	111690	253440	175970	272720	C09001	--
pme1021	C6H10O6	D-Glucono-1,5-lactone	Others	Saccharides and Alcohols	90-80-2	B	up	FALSE	FALSE	FALSE	4776.7	3881.1	2439.2	13614	13243	8657.8	13199	5962.9	11967	7300	4015.3	9902.5	C00198	ko00030,ko01100,ko01110,ko01200
Hmtn001288	C9H10O4	Methyl 2,4-dihydroxyphenylacetate	Phenolic acids	Phenolic acids	67828-42-6	B	FALSE	down	FALSE	down	65455	60123	45819	46792	76591	64654	48002	50556	57794	31050	22008	31388	--	--
mws1350	C9H10O4	Syringaldehyde; 4-Hydroxy-3,5-Dimethoxybenzaldehyde	Phenolic acids	Phenolic acids	134-96-3	A	FALSE	up	FALSE	FALSE	8447.3	4852.5	11568	7969.7	23251	24645	18609	27958	10306	24650	21272	13738	--	--
mws1155	C6H14O6	D-Mannitol*	Others	Saccharides and Alcohols	69-65-8	A	FALSE	up	FALSE	FALSE	222970	202580	199950	213910	262100	261940	278320	328590	334350	451750	396710	496290	C00392	ko00051,ko01100,ko02010
mws0214	C6H14O6	D-Sorbitol	Others	Saccharides and Alcohols	50-70-4	A	FALSE	up	FALSE	up	588440	610090	609710	653150	746530	788100	806790	1118700	969440	1463500	1403500	1556800	C00794	ko00051,ko00052,ko01100,ko02010
pme2237	C6H14O6	Dulcitol*	Others	Saccharides and Alcohols	608-66-2	A	FALSE	up	FALSE	FALSE	895060	876480	910210	955060	1221800	1125500	1299300	1312900	1329700	2158100	1797600	2008200	C01697	ko00052,ko01100
pme2596	C8H9NO4	4-Pyridoxic acid	Others	Vitamin	82-82-6	A	FALSE	FALSE	down	down	1051900	953010	874370	1596700	1477500	1330800	533910	523680	489750	550480	586170	608810	C00847	ko00750,ko01100
pmb1754	C5H15NO4P+	O-Phosphocholine	Alkaloids	Alkaloids	107-73-3	B	down	FALSE	down	FALSE	816280	623170	694760	625640	596160	551550	222240	230510	246430	420430	397840	457970	C00588	ko00564,ko01100
pme0137	C7H12N2O4	N-Acetyl-L-Glutamine	Amino acids and derivatives	Amino acids and derivatives	2490-97-3	B	FALSE	FALSE	down	down	127860	96850	102380	318580	339190	348140	134280	111430	164150	87000	111290	101430	--	--
mws0237	C9H16O4	Azelaic acid	Organic acids	Organic acids	123-99-9	A	FALSE	FALSE	FALSE	up	4127800	4086500	3485000	3021400	3782900	3511300	6327400	5358600	5941900	8428800	6509900	8184500	C08261	--
pme0122	C8H16N2O3	N6-Acetyl-L-lysine	Amino acids and derivatives	Amino acids and derivatives	692-04-6	B	up	FALSE	up	up	109050	102670	60137	42931	45518	54101	224050	253910	301840	111760	139070	86004	C02727	ko00310,ko01100
Zmjp000182	C7H16N4O2	N-Monomethyl-L-arginine	Amino acids and derivatives	Amino acids and derivatives	17035-90-4	A	FALSE	FALSE	up	up	95801	106640	102340	30495	31439	27391	161480	164250	175910	69639	67941	60232	C03884	--
pmf0348	C10H20O3	2,6-Dimethyl-7-octene-2,3,6-triol	Others	Saccharides and Alcohols	73815-21-1	B	FALSE	FALSE	FALSE	up	380710	488780	408680	292890	401780	425410	759520	681770	775320	912670	674830	942800	--	--
pme0075	C7H11NO5	N-Acetyl-L-glutamic acid	Amino acids and derivatives	Amino acids and derivatives	1188-37-0	B	down	down	up	FALSE	1832200	2024000	1521300	20034	42495	34570	76920	92644	95084	43128	47166	33829	C00624	ko00220,ko01100,ko01110,ko01210,ko01230
pme0278	C7H14N2O4	2,6-Diaminooimelic acid	Organic acids	Organic acids	583-93-7	B	up	FALSE	up	up	143210	149310	94215	49673	65903	71903	482440	356720	405340	142770	171880	210290	C00666	ko00300,ko01100,ko01110,ko01230
Lmyp003387	C10H9NO3	2-Oxo-3,4-dihydro-1H-quinoline-3-carboxylic acid	Alkaloids	Alkaloids	246867-17-4	B	FALSE	FALSE	up	up	47292	62970	64246	52391	24902	25812	89714	100210	141770	119610	53501	153630	--	--
Zmyn000453	C6H8O7	Isocitric Acid	Organic acids	Organic acids	320-77-4	A	FALSE	FALSE	FALSE	up	9062500	10083000	7818400	6820400	9399300	8156100	7851300	9327200	9877700	16259000	15876000	19603000	C00311	ko00020,ko00630,ko01100,ko01110,ko01200,ko01210,ko01230
mws0277	C7H12O6	Quinic Acid	Organic acids	Organic acids	77-95-2	A	FALSE	up	FALSE	up	3935700	4637500	3381200	3077300	4043500	3924300	3118900	3221100	3787200	8385200	7803300	8653000	C00296	ko00400,ko01100
Xmgn006542	C10H10O4	Dimethyl Phthalate	Phenolic acids	Phenolic acids	131-11-3	B	FALSE	FALSE	down	FALSE	370040	424990	280160	360800	429290	441160	184880	202890	222190	230960	180860	374020	C11233	--
pmb0130	C12H14N2O	Acetryptine	Alkaloids	Phenolamine	3551-18-6	B	down	FALSE	up	up	42869	41616	27069	9039.1	7764.3	4155.3	12335	16342	15471	49392	30025	26220	--	--
NK10251888	C8H18N4O2	NG,NG-Dimethyl-L-arginine	Amino acids and derivatives	Amino acids and derivatives	30315-93-6	A	FALSE	FALSE	up	FALSE	81883	67658	64990	29748	58543	33666	99661	91092	91334	61781	48314	57864	C03626	--
Lmyn003131	C10H9NO4	Dioxindole-3-acetic acid	Alkaloids	Alkaloids	-	B	FALSE	FALSE	FALSE	up	370050	405260	308630	192130	365060	305630	436520	408760	449800	748450	466100	726990	--	--
MA10107783	C10H8O5	3-[(1-Carboxyvinyl)oxy]benzoic acid	Phenolic acids	Phenolic acids	16929-37-6	B	FALSE	FALSE	up	FALSE	18867	22982	12742	5981.4	13411	15208	32322	28377	41086	10297	6547	23911	C20772	ko00130,ko01110
pmb2620	C11H12O4	3,4-Dimethoxycinnamic acid	Phenolic acids	Phenolic acids	14737-89-4	A	FALSE	FALSE	down	down	74500	77714	62943	116370	165270	151520	67817	47096	60399	47924	34537	57354	--	--
mws1212	C11H12O4	Methyl ferulate	Phenolic acids	Phenolic acids	2309-07-1	B	FALSE	FALSE	down	down	210140	196190	157890	473100	430090	415320	114420	116850	143620	101620	113620	131450	--	--
pmb2507	C5H11O7P	2-Deoxyribose-1-phosphate	Nucleotides and derivatives	Nucleotides and derivatives	17210-42-3	B	down	FALSE	FALSE	FALSE	1474000	1195300	809960	362680	566850	678360	501720	489520	436540	803810	440910	1065600	C00672	ko00030,ko00240,ko01100
mws0863	C5H11O7P	2-Deoxyribose-5'-phosphate	Nucleotides and derivatives	Nucleotides and derivatives	102916-66-5	B	down	FALSE	FALSE	FALSE	173840	231090	157370	60821	89181	85120	73289	74018	74683	130250	40377	168880	C00673	ko00030,ko01100
pme2773	C7H14N2O4S	L-Cystathionine	Amino acids and derivatives	Amino acids and derivatives	56-88-2	B	FALSE	up	FALSE	FALSE	9705.6	8755.8	9124	2957.4	11598	14472	11579	12471	12782	23603	20521	19837	C02291	ko00260,ko00270,ko01100,ko01110,ko01230
mws4085	C11H12O5	Sinapic acid	Phenolic acids	Phenolic acids	530-59-6	A	up	FALSE	FALSE	FALSE	18269	17005	20064	31513	41629	41502	47779	35488	30460	29673	15450	35030	C00482	ko00940,ko01100,ko01110
Lmyp003951	C11H14O5	3-Hydroxy-1-(4-hydroxy-3,5-dimethoxyphenyl)propan-1-one	Phenolic acids	Phenolic acids	-	B	FALSE	FALSE	up	up	58149	37572	58482	16684	29577	6305.9	46749	98926	72255	36520	58230	48653	--	--
pme1194	C9H13N3O4	2'-Deoxycytidine	Nucleotides and derivatives	Nucleotides and derivatives	951-77-9	B	FALSE	down	FALSE	FALSE	38231	23047	30750	17439	18159	13318	20670	15628	21821	6509.3	9614.2	10460	C00881	ko00240,ko01100,ko02010
mws0021	C14H12O3	Resveratrol	Others	Stilbene	501-36-0	B	FALSE	down	FALSE	FALSE	41852	48463	37897	24366	31533	37322	26485	28911	22673	14965	11782	21828	C03582	ko00945,ko01110
pmb0962	C10H22N2O4	L-Lysine-Butanoic Acid	Amino acids and derivatives	Amino acids and derivatives	80407-71-2	B	FALSE	up	down	FALSE	6519500	5520700	6416500	18882000	23688000	23496000	7567600	7527300	3611600	15164000	15449000	14262000	--	--
pmn001669	C12H14O5	Methyl sinapate	Phenolic acids	Phenolic acids	20733-94-2	B	down	down	down	down	18635	16800	12175	9211.6	15031	13443	5892.2	4654	7239.9	4424.2	4463.5	4636.7	--	--
pmn001320	C12H14O5	1-O-p-Cumaroylglycerol	Phenolic acids	Phenolic acids	106055-11-2	A	up	up	FALSE	FALSE	650750	584540	543390	823770	901780	771300	1514200	1419300	1436200	1266100	931360	1567000	--	--
mws0248	C9H12N2O6	Uridine	Nucleotides and derivatives	Nucleotides and derivatives	58-96-8	A	FALSE	FALSE	up	FALSE	318080	308400	273190	200350	234530	204010	459370	423200	467000	416480	334190	411050	C00299	ko00240,ko01100,ko02010
pme3961	C10H13N5O3	2'-Deoxyadenosine	Nucleotides and derivatives	Nucleotides and derivatives	958-09-8	A	FALSE	down	FALSE	FALSE	1404300	1983900	1143300	1119300	686640	1249800	1657500	1437800	1793400	631330	763390	414120	C00559	ko00230,ko01100,ko02010
pma3101	C11H14NO6+	Nicotinate D-ribonucleoside	Others	Vitamin	17720-18-2	B	down	FALSE	FALSE	FALSE	1189100	1204900	870350	824800	720690	805830	361910	579400	650500	630180	773780	711010	C05841	ko00760,ko01100
mws1090	C6H13O9P	Glucose-1-phosphate*	Others	Saccharides and Alcohols	59-56-3	A	FALSE	FALSE	down	FALSE	417100	283610	412940	419380	503020	588680	179680	147230	278510	274710	261380	245460	C00103	ko00010,ko00040,ko00052,ko00500,ko00520,ko00523,ko00561,ko01100,ko01110
Zmpn000095	C6H15O9P	Sorbitol-6-phosphate	Others	Saccharides and Alcohols	20479-58-7	B	FALSE	FALSE	down	FALSE	51114	45510	57261	83873	95035	106290	41946	36960	54917	96110	85362	100330	C01096	ko00051,ko01100
pmp001244	C14H20NO4+	Caffeoylcholine	Alkaloids	Alkaloids	87189-10-4	B	FALSE	FALSE	FALSE	down	142490	153910	133720	342660	181670	256820	123490	138000	132820	84178	109610	131910	--	--
pme1184	C10H13N5O4	2'-Deoxyguanosine	Nucleotides and derivatives	Nucleotides and derivatives	961-07-9	B	FALSE	down	FALSE	down	609030	557660	378970	344030	338480	384510	529560	456670	482290	136420	177440	132900	C00330	ko00230,ko01100,ko02010
mws0383	C17H32O2	10-Heptadecenoic Acid	Lipids	Free fatty acids	29743-97-3	A	FALSE	FALSE	FALSE	up	38182	56071	103930	38442	56621	49555	54554	46485	71394	89701	84626	127680	--	--
Lmgp004720	C16H13O4+	7-Methoxyapigenindin	Flavonoids	Flavonoid	-	B	FALSE	up	FALSE	FALSE	214020	211840	145500	605630	399470	371410	364670	235560	283880	425140	1044700	992480	--	--
pmp000571	C15H10O5	Apigenin	Flavonoids	Flavonoid	520-36-5	A	FALSE	up	FALSE	up	570450	603550	535400	1090600	843010	1317000	632380	814410	727800	2364900	3149300	2931600	C01477	ko00941,ko00943,ko00944,ko01100,ko01110
Lmyn006227	C15H10O5	Galangin (3,5,7-Trihydroxyflavone)	Flavonoids	Flavonoid	548-83-4	B	FALSE	up	FALSE	up	1429200	1354100	1058700	1605800	1976200	2775500	2013000	2196100	1857200	6332500	5583200	8260000	C10044	ko00941
pmp000344	C15H10O5	3',4',7-Trihydroxyflavone	Flavonoids	Flavonoid	2150-11-0	A	FALSE	up	FALSE	up	46492	51303	45946	84708	69198	108240	56190	64832	61771	177620	240070	213980	--	--
mws0063	C15H10O5	Genistein	Flavonoids	Isoflavones	446-72-0	B	FALSE	up	FALSE	up	1831400	1938600	1570900	3399400	2524700	3622900	1925000	2398600	2543100	7822400	9891300	9372200	C06563	ko00943,ko01100,ko01110
pme0376	C15H12O5	Naringenin (5,7,4'-Trihydroxyflavanone)*	Flavonoids	Dihydroflavone	480-41-1	A	FALSE	FALSE	up	up	4953900	5171700	3745900	3410100	3919800	4027900	8815400	8116900	8639100	9014300	5718300	10298000	C00509	ko00941,ko00943,ko01100,ko01110
mws0914	C15H12O5	Pinobanksin*	Flavonoids	Dihydroflavonol	548-82-3	A	FALSE	FALSE	up	up	5087100	5005700	3586800	3335200	3880900	3850200	8552400	8159100	8019700	8550500	5560400	10279000	C09826	ko00941
pme3472	C12H16O7	Arbutin	Phenolic acids	Phenolic acids	497-76-7	B	up	FALSE	up	FALSE	13423	22253	11679	17342	23524	19032	67045	46419	67004	20242	16728	26023	C06186	ko00010
Lmmn003323	C16H32O3	2-Hydroxyhexadecanoic acid	Organic acids	Organic acids	764-67-0	B	up	up	up	up	258910	241150	218880	208480	220950	267560	520680	370800	652000	833430	583960	774570	--	--
pme1201	C15H14O5	Phloretin	Flavonoids	Chalcones	60-82-2	A	FALSE	FALSE	FALSE	up	435020	370790	315070	234560	274720	306870	375640	316460	320690	641170	520560	785230	C00774	ko00941,ko01110
pme3285	C15H14O5	Afzelechin (3,5,7,4'-Tetrahydroxyflavan)	Flavonoids	Flavanols	2545-00-8	B	FALSE	down	FALSE	down	93468	186330	82261	169060	129940	148460	81938	127240	90211	36136	58189	36893	C09320	ko00941,ko01110
Lmhp003013	C15H22N2O3	N-Feruloyl-Cadaverine	Alkaloids	Phenolamine	-	B	up	up	FALSE	FALSE	433850	547770	288500	885180	651480	921650	1163300	1404400	1318700	1061300	1129000	1062000	--	--
Hmhp001812	C11H15N5O4	2'-O-Methyladenosine	Nucleotides and derivatives	Nucleotides and derivatives	2140-79-6	A	up	FALSE	up	FALSE	250410	262520	208120	228710	85321	203330	387900	532810	524470	126110	137090	173830	--	--
mws0051	C16H12O5	Acacetin	Flavonoids	Flavonoid	480-44-4	A	FALSE	up	FALSE	up	82498	70825	63170	117760	161740	124440	72716	72528	82959	277370	347680	299360	C01470	ko00944
mws0918	C16H12O5	Prunetin (5,4'-Dihydroxy-7-methoxyisoflavone)	Flavonoids	Isoflavones	552-59-0	B	FALSE	up	FALSE	up	717880	647340	475010	651150	1045500	1004100	939330	773660	759260	2211500	1873900	2931500	C10521	ko00943
mws0129	C16H12O5	Genkwanin (Apigenin 7-methyl ether)	Flavonoids	Flavonoid	437-64-9	A	FALSE	up	FALSE	up	106840	85886	80380	135870	160420	150290	108980	93034	101160	257920	336870	332830	C10046	--
mws0908	C16H12O5	Glycitein	Flavonoids	Isoflavones	40957-83-3	B	up	up	up	up	15764	9711.8	9922	10906	9085.2	14804	20168	28724	26023	71817	76895	66352	C14536	ko00943,ko01110
mws0668	C10H12N4O6	Xanthosine	Nucleotides and derivatives	Nucleotides and derivatives	146-80-5	A	FALSE	down	FALSE	FALSE	524880	582690	380500	195140	408530	423900	260250	302520	311800	210220	125080	277580	C01762	ko00230,ko00232,ko01100,ko01110,ko02010
mws1094	C15H12O6	Aromadendrin (Dihydrokaempferol)	Flavonoids	Dihydroflavonol	480-20-6	A	down	down	up	up	2252900	2211600	1718600	25765	23204	20580	285570	340540	275400	110420	65330	121890	C00974	ko00941,ko01100,ko01110
mws0064	C15H12O6	Eriodictyol (5,7,3',4'-Tetrahydroxyflavanone)	Flavonoids	Dihydroflavone	552-58-9	A	down	down	FALSE	FALSE	19615000	20513000	15807000	4595100	5062200	4905100	7533200	6617800	7569000	5485400	3833400	6786800	C05631	ko00941,ko01100,ko01110
pme3163	C7H15O10P	D-Sedoheptuiose 7-phosphate	Others	Saccharides and Alcohols	2646-35-7	B	down	up	down	up	96032	79946	101340	62596	108460	74733	27532	27770	35115	243830	156750	197520	--	--
pme0460	C15H14O6	Epicatechin	Flavonoids	Flavanols	490-46-0	B	down	down	down	down	19943000	22707000	22137000	33602000	26667000	27416000	7562800	6895600	9351000	6093900	6650700	8491200	C09727	ko00941,ko01100,ko01110
mws0054	C15H14O6	Catechin	Flavonoids	Flavanols	154-23-4	A	down	down	down	down	13756000	13030000	12038000	16755000	19193000	20086000	4666900	5196900	5038900	2876400	2348100	3405400	C06562	ko00941,ko01110
Lmgp004167	C15H14O6	3',4,4',5,7-Pentahydroxyflavan (Luteoforol)	Flavonoids	Flavonoid	13392-26-2	B	up	FALSE	FALSE	FALSE	245280	163190	194720	388990	154350	260760	447250	444520	922080	249670	429240	370550	C05907	ko00941
Zmyn004548	C18H28O3	12-Oxo-phytodienoic acid	Lipids	Free fatty acids	85551-10-6	B	up	up	FALSE	FALSE	2001.2	1993.8	2447.3	2193.1	3622.9	3646.1	5704	3554.8	5205.9	5355.6	4174.9	6390.7	C01226	ko00592,ko01100,ko01110
Zmpn003368	C18H30O3	13S-Hydroxy-9Z,11E,15Z-octadecatrienoic acid	Lipids	Free fatty acids	87984-82-5	B	down	down	FALSE	FALSE	898890	1003600	678130	295930	374670	372470	401030	356620	364000	287570	205310	303730	C16316	ko00592
pme1474	C11H15N5O3S	5'-Deoxy-5'-(methylthio)adenosine	Nucleotides and derivatives	Nucleotides and derivatives	2457-80-9	A	up	up	up	FALSE	100640	91096	134090	150530	363150	157810	1412500	1688600	3190800	286920	313730	173810	C00170	ko00270,ko00908,ko01100
pmb0197	C11H15N5O5	N7-Methylguanosine	Nucleotides and derivatives	Nucleotides and derivatives	20244-86-4	B	FALSE	down	FALSE	FALSE	27126	21437	29795	18545	16179	18889	22472	42112	25408	19061	11372	6988.8	C20674	--
pmp001204	C17H14O5	Apigenin-7,4'-dimethyl ether	Flavonoids	Flavonoid	5128-44-9	A	FALSE	up	FALSE	up	27358	34391	23796	73558	77140	59864	30518	39415	47879	144390	194140	172920	C10019	--
pmp000548	C16H12O6	Pratensein	Flavonoids	Isoflavones	2284-31-3	B	FALSE	FALSE	FALSE	up	2882800	2798400	2340900	2435200	2128700	2211100	3134600	2707500	2945600	3474300	6405400	3923900	C10520	ko00943
pmp000001	C16H12O6	Hispidulin (5,7,4'-Trihydroxy-6-methoxyflavone)*	Flavonoids	Flavonoid	1447-88-7	A	FALSE	FALSE	FALSE	up	2752900	2857900	2229000	2379900	2104200	2092200	2970700	2630400	2772500	3719400	6194400	3440500	C10058	--
mws0058	C16H12O6	Diosmetin (5,7,3'-Trihydroxy-4'-methoxyflavone)	Flavonoids	Flavonoid	520-34-3	A	FALSE	FALSE	FALSE	up	5026400	4595200	3615400	2386200	3370300	3433200	7021400	5322500	5461300	6723200	7394900	7829200	C10038	--
Zmhn001358	C13H16O8	4-O-Glucosyl-4-hydroxybenzoic acid	Phenolic acids	Phenolic acids	-	B	up	FALSE	up	FALSE	290240	243360	151010	138790	358600	335950	783070	702970	639960	150490	86932	201820	--	--
Lmsn002247	C13H16O8	1-O-Salicyloyl-β-D-glucose	Phenolic acids	Phenolic acids	60517-74-0	B	up	FALSE	up	FALSE	231550	228060	151400	173470	265630	286740	637770	599070	615160	121410	93230	163250	--	--
pmb3142	C13H16O8	Salicylic acid-2-O-glucoside	Phenolic acids	Phenolic acids	10366-91-3	B	up	FALSE	up	down	416420	574350	523420	493120	764230	829770	1892000	1724100	1866300	343820	195780	442190	--	--
pmb3079	C8H16NO9P	N-Acetyl-D-glucosamine-1-phosphate	Others	Saccharides and Alcohols	6866-69-9	B	down	FALSE	FALSE	FALSE	29680	33225	26390	17581	23451	12714	10815	14563	17397	20817	16479	13942	C04256	--
mws0920	C15H10O7	Tricetin (5,7,3',4',5'-Pentahydroxyflavone)	Flavonoids	Flavonoid	520-31-0	A	down	down	up	up	3421900	3356600	2897200	52678	62908	53011	738110	861850	771220	273280	209940	308550	C10192	ko00941
pme2954	C15H10O7	Quercetin	Flavonoids	Flavonols	117-39-5	A	down	down	FALSE	FALSE	338020	354970	286700	52449	35046	32415	58767	74202	51688	25958	30316	37528	C00389	ko00941,ko00944,ko01100,ko01110
mws1375	C12H21N3O6	Nicotianamine	Amino acids and derivatives	Amino acids and derivatives	34441-14-0	B	up	FALSE	up	up	19482	15971	24813	10605	15689	15590	53089	36158	32115	33182	38224	28425	C05324	--
mws0044	C15H12O7	Dihydroquercetin(Taxifolin)	Flavonoids	Dihydroflavonol	480-18-2	A	down	down	up	up	5850200	5475200	4997900	82744	120130	105590	1634500	2021600	1560800	533050	347690	625130	C01617	ko00941,ko01100,ko01110
pmb2789	C18H30O4	13S-Hydroperoxy-6Z,9Z,11E-octadecatrienoic acid	Lipids	Free fatty acids	121107-97-9	B	down	down	FALSE	FALSE	680430	624960	494580	35384	36833	48623	58762	68710	66512	29279	18719	33675	--	--
Hmqp006221	C19H34O3	13-Hydroxy-9Z,11E-octadecadienoic acid	Lipids	Free fatty acids	18104-45-5	B	down	FALSE	down	FALSE	7641.4	9990.3	7466.5	12706	6535.8	5937.1	2253.6	2754.1	2492.6	8089.9	10048	6365	--	--
pmn001606	C20H38O2	Eicosenoic acid	Lipids	Free fatty acids	26764-41-0	A	FALSE	FALSE	up	FALSE	253030	130130	141150	88825	101510	99644	224940	224100	172080	145130	64131	281770	C16526	ko01040
pme3967	C12H17N5O5	2-(Dimethylamino)guanosine	Nucleotides and derivatives	Nucleotides and derivatives	2140-67-2	A	FALSE	down	up	FALSE	436410	638570	359900	278900	203010	210740	636630	492110	484190	188550	100640	157520	--	--
Lmsn002887	C14H16O8	1-O-Caffeoyl xylose	Phenolic acids	Phenolic acids	-	B	up	FALSE	up	FALSE	9872.3	13989	14570	6058.9	8756.8	8564.5	30094	37196	23820	7684.7	5254	12274	--	--
Rfmb087	C18H32O4	9-Hydroxy-13-oxo-10-octadecenoic Acid	Lipids	Free fatty acids	-	B	down	down	FALSE	FALSE	609480	666680	471610	103940	133650	135000	147120	148310	133520	182140	135390	193100	--	--
Lmbn005287	C18H32O4	7S,8S-DiHODE; (9Z,12Z)-(7S,8S)-Dihydroxyoctadeca-9,12-dienoic acid	Lipids	Free fatty acids	143288-65-7	B	down	FALSE	FALSE	FALSE	3455200	3366700	2673400	1190000	1792100	1761000	1294500	1137200	1203800	1990500	1378200	2062500	C07354	ko00591
Zmjn004133	C18H32O4	9S-Hydroperoxy-10E,12Z-octadecadienoic acid	Lipids	Free fatty acids	5502-91-0	B	down	down	FALSE	FALSE	603860	573700	403200	145270	141660	160680	144030	175120	162490	153110	108920	141880	C14827	ko00591,ko01100
Lmbn004685	C18H32O4	5S,8R-DiHODE; (5S,8R,9Z,12Z)-5,8-Dihydroxyoctadeca-9,12-dienoate	Lipids	Free fatty acids	-	B	up	FALSE	FALSE	FALSE	1574700	1585600	1124000	1582100	2333300	2198400	3325400	2549700	2709100	2045400	1180700	2121700	C20186	ko00591
Lmsp008392	C17H14O6	4',5-Dihydroxy-3',5'-dimethoxyflavone	Flavonoids	Flavonoid	-	A	FALSE	up	FALSE	up	14077	15166	14524	22365	18354	20612	15680	12155	14230	46975	65810	62563	--	--
Lmmn002179	C14H18O8	Methyl salicylate-2-O-glucoside	Phenolic acids	Phenolic acids	10019-60-0	B	up	FALSE	up	down	31934	33346	29211	46942	61424	56679	185430	165630	158400	24942	21202	27659	--	--
Lmqn004838	C15H8O8	3-O-Methylellagic acid	Tannins	Tannin	-	B	FALSE	FALSE	up	FALSE	27886	18778	20601	3815	10799	5483.4	42390	37010	35329	11891	9832.8	13079	--	--
pmb2871	C13H16O9	1-O-Gentisoyl-D-glucoside*	Phenolic acids	Phenolic acids	23445-11-6	A	FALSE	down	FALSE	down	858990	712510	567530	314770	561270	561150	711350	747840	872020	199060	218290	278120	--	--
pmn001367	C13H16O9	Protocatechuic acid-4-O-glucoside*	Phenolic acids	Phenolic acids	-	A	FALSE	down	FALSE	down	513760	506920	363750	206060	308890	311720	473310	507950	525040	117750	118620	176350	--	--
pmf0392	C17H16O6	Persicogenin (5,3'-dihydroxy-7,4'-dimethoxyflavanone)	Flavonoids	Dihydroflavone	28590-40-1	B	FALSE	up	FALSE	up	20164	17695	20456	32633	23809	30838	35439	39454	36072	82507	173530	157930	--	--
Zmtn001661	C14H20O8	Vanilloloside	Others	Others	74950-96-2	B	FALSE	down	FALSE	FALSE	498590	519970	382520	222330	321760	323760	528570	654270	479190	152000	129320	196860	--	--
Hmtn001120	C14H20O8	5-(2-Hydroxyethyl)-2-O-glucosylphenol	Phenolic acids	Phenolic acids	-	B	down	down	down	down	684450	832090	585770	459550	762690	616150	224260	233230	236630	242820	169300	251110	--	--
pmb2221	C18H39NO3	4-Hydroxysphinganine	Lipids	Sphingolipids	554-62-1	A	up	FALSE	FALSE	FALSE	1087400	1312400	1097700	1215900	1521100	1254300	2167700	2587600	2866600	1819900	1523100	1658500	C12144	ko00600,ko01100
mws0032	C15H10O8	Myricetin	Flavonoids	Flavonols	529-44-2	B	FALSE	up	FALSE	FALSE	40429	16763	30277	54835	46648	39096	21214	41604	40939	57978	69683	73208	C10107	ko00941,ko00944,ko01110
mws0744	C15H12O8	Dihydromyricetin (Ampelopsin)	Flavonoids	Dihydroflavonol	27200-12-0	B	down	down	up	FALSE	225340	253290	199440	39448	33147	53202	102150	83190	108010	38940	33834	51748	C02906	ko00941,ko01110
pmb0751	C16H16O7	Trans-5-O-(p-Coumaroyl)shikimate	Phenolic acids	Phenolic acids	-	B	up	FALSE	up	FALSE	25942	20781	26529	23616	31553	24287	64383	72136	108190	58627	51827	28123	C02947	ko00940,ko00941,ko00945,ko01100,ko01110
mws0582	C11H19N3O6S	S-(Methyl)glutathione	Amino acids and derivatives	Amino acids and derivatives	2922-56-7	B	FALSE	FALSE	FALSE	up	156710	115670	105530	66243	93279	81309	71955	74739	43092	200970	126570	193230	C11347	--
pmn001513	C14H10O9	Digallic Acid	Tannins	Tannin	536-08-3	B	down	down	FALSE	FALSE	189810	148080	91514	54688	73997	98819	58056	29736	24534	69480	46097	95216	C01572	--
Lmsn003111	C15H18O8	1-O-p-Coumaroyl-β-D-glucose	Phenolic acids	Phenolic acids	7139-64-2	B	up	up	FALSE	FALSE	208860	194490	157020	766000	1077800	925490	1140400	747060	950260	533270	447150	646830	C16827	--
Zmhn002301	C15H18O8	p-Coumaric acid-4-O-glucoside	Phenolic acids	Phenolic acids	117405-48-8	A	up	down	FALSE	down	382360	313360	255270	360910	518810	474670	600120	684940	674410	108240	98503	127620	C06739	--
pmn001690	C16H24O7	3-Hydroxy-4-isopropylbenzylalcohol-3-O-glucoside	Phenolic acids	Phenolic acids	-	B	FALSE	down	FALSE	down	120170	142450	152120	140230	230840	254460	108960	123690	133870	61025	46973	64524	--	--
Lmzp004885	C17H14O7	Tricin (5,7,4'-Trihydroxy-3',5'-dimethoxyflavone)	Flavonoids	Flavonoid	520-32-1	A	down	FALSE	down	down	931530	959290	875180	1430600	1291300	1157900	405420	389270	448880	532430	605020	582810	C10193	--
Zmhn001883	C14H18O9	Vanillic acid-4-O-glucoside	Phenolic acids	Phenolic acids	32142-31-7	A	up	FALSE	up	down	15822	9580.2	9210.1	25992	31707	18691	68872	84872	66364	7466.6	7662.3	12666	--	--
Lmtn002565	C14H18O9	1-O-Vanilloyl-D-Glucose	Phenolic acids	Phenolic acids	-	B	up	FALSE	up	FALSE	200140	209770	156890	134230	162740	216400	627870	650540	666590	184460	172560	257000	C20470	--
pmn001517	C15H22O8	3,4,5-Trimethoxyphenyl-1-O-Glucoside	Phenolic acids	Phenolic acids	-	A	up	FALSE	FALSE	FALSE	1048400	1081800	671930	766060	983770	1154000	1896900	1816000	1923200	573130	330120	677420	--	--
Hmqn003054	C18H34O5	9,10,11-Trihydroxy-12-octadecenoic acid	Lipids	Free fatty acids	61911-67-9	B	FALSE	FALSE	up	up	491820	465400	344430	166830	216840	204860	685690	661010	690320	461410	319420	477010	--	--
Lmbn003970	C18H34O5	9,12,13-TriHOME; 9(S),12(S),13(S)-Trihydroxy-10(E)-octadecenoic acid	Lipids	Free fatty acids	97134-11-7	B	FALSE	FALSE	up	FALSE	341710	350380	260690	117510	162340	147540	322350	278430	310920	297130	205480	349890	C14833	ko00591
pmn001694	C18H34O5	9,10,13-Trihydroxy-11-Octadecenoic Acid	Lipids	Free fatty acids	29907-57-1	A	FALSE	FALSE	up	up	5000800	5140100	3831400	1707200	2334200	2126300	9423800	9125000	9378800	5224600	3465900	5215200	C14835	ko00591
pmb0789	C14H21NO8	Pyridoxine-5'-O-glucoside	Others	Vitamin	-	B	down	FALSE	FALSE	up	132870	116950	111980	32154	22915	28974	44599	44169	70206	66719	112820	87967	C03996	--
Lmyn007622	C18H36O5	9,10,18-Trihydroxystearic acid	Lipids	Free fatty acids	496-86-6	B	FALSE	up	FALSE	FALSE	59523	57337	49730	76740	82789	88462	52704	52254	58387	128800	83478	134450	C19621	ko00073
mws0675	C11H15N2O8P	β-Nicotinamide mononucleotide	Nucleotides and derivatives	Nucleotides and derivatives	1094-61-7	B	FALSE	FALSE	up	FALSE	24389	8271.6	15372	8204.5	9808.1	13267	34998	22609	34760	15501	23493	23370	C00455	ko00760,ko01100
Hmln002806	C16H16O8	5-O-Caffeoylshikimic acid	Phenolic acids	Phenolic acids	180981-12-8	B	FALSE	FALSE	up	up	1149600	844820	667190	15953	16325	21985	431250	529490	417750	487170	421000	709480	C10434	ko00940,ko00941,ko00945,ko01100,ko01110
pmb4777	C16H18O8	4-Hydroxy-7-methoxycoumarin-β-rhamnoside	Lignans and Coumarins	Coumarins	-	B	up	up	FALSE	FALSE	504190	597140	300820	685110	569170	766050	1469300	1148200	1335100	1190700	982270	1501300	--	--
pma6460	C16H18O8	4-O-p-Coumaroylquinic acid	Phenolic acids	Phenolic acids	32451-86-8	B	up	FALSE	FALSE	FALSE	43554	43428	50479	36607	71541	61362	113470	88691	92914	56113	29591	43189	C10441	--
pmb3068	C16H18O8	1-O-p-Coumaroylquinic acid	Phenolic acids	Phenolic acids	-	B	up	FALSE	FALSE	FALSE	14926	14507	12774	13648	23907	18619	34447	38471	37070	24374	7428.3	13873	--	--
pmb3074	C16H18O8	5-O-p-Coumaroylquinic acid*	Phenolic acids	Phenolic acids	1899-30-5	A	up	down	up	down	88037	84521	49990	66528	81046	126680	1205500	1154400	1016500	30797	20840	38503	C12208	ko00940,ko00941,ko00945,ko01110
pmn001421	C16H18O8	3-O-p-Coumaroylquinic acid*	Phenolic acids	Phenolic acids	87099-71-6	A	up	FALSE	up	down	53132	63286	51384	95862	154300	116020	2142600	2012400	2127500	63260	31321	54430	--	--
pme3311	C6H14O12P2	D-Fructose-1,6-biphosphate	Others	Saccharides and Alcohols	488-69-7	B	down	FALSE	FALSE	FALSE	34022	21033	14420	12194	14439	3656.1	11712	13071	7413.3	12208	14971	11407	C00354	ko00400,ko00710,ko01100,ko01110,ko01200
mws1015	C15H16O9	Esculin (6,7-DihydroxyCoumarin-6-glucoside)	Lignans and Coumarins	Coumarins	531-75-9	A	FALSE	up	FALSE	up	414390	432680	226680	537930	510890	353440	620260	561360	539440	2349300	2055800	2598100	C09264	--
Lmbn001162	C15H16O9	Esculetin-7-O-glucoside	Lignans and Coumarins	Coumarins	-	A	FALSE	up	FALSE	up	429760	407720	258160	468550	546340	378000	732850	518160	565410	2228000	1409200	2295300	--	--
Lmsn002548	C15H18O9	1-O-Caffeoyl-β-D-glucose	Phenolic acids	Phenolic acids	14364-08-0	B	up	FALSE	FALSE	down	131120	67190	74386	460280	615970	531960	421930	309290	305720	95297	103790	187870	C10433	--
Lmsn000381	C12H22O11	D-Maltose*	Others	Saccharides and Alcohols	133-99-3	A	FALSE	FALSE	down	FALSE	4471500	4851200	6468300	7516300	9167900	9289700	3757700	3356900	3172400	4755500	9010000	4543000	C01971	--
mws0264	C12H22O11	D-Trehalose*	Others	Saccharides and Alcohols	99-20-7	A	FALSE	FALSE	down	FALSE	3470000	2905400	2763900	4791500	4351500	5327600	1770200	1591900	1900700	2508400	3955600	2979000	C01083	ko00500,ko01100,ko01110,ko02010
mws5038	C12H22O11	Isomaltulose*	Others	Saccharides and Alcohols	13718-94-0	A	FALSE	FALSE	down	FALSE	7438600	6103900	10661000	9802000	10905000	10064000	4983700	4334300	5123200	6020800	8775500	4945700	C01742	--
mws0609	C10H12N5O7P	Guanosine 3',5'-cyclic monophosphate	Nucleotides and derivatives	Nucleotides and derivatives	7665-99-8	A	FALSE	down	FALSE	down	33564	22778	19768	13055	12375	18640	18978	20335	14201	2500.6	2341.9	6415.2	C00942	ko00230,ko01100
pmb0801	C14H19NO9	4-Pyridoxic acid-O-glucoside	Others	Vitamin	-	A	FALSE	FALSE	down	down	1336800	1573300	1227600	1805000	1337400	1693900	821160	716880	795690	533750	919830	776080	--	--
mws1002	C17H14O8	Syringetin	Flavonoids	Flavonoid	4423-37-4	A	FALSE	FALSE	FALSE	down	14454	15334	11005	24031	32315	28575	20457	18162	17892	9577.3	6261.2	11909	C11620	ko00944
Lmtn000940	C14H18O10	1-O-(3,4-Dihydroxy-5-methoxy-benzoyl)-glucoside	Phenolic acids	Phenolic acids	-	B	down	down	FALSE	down	642150	699600	601620	87885	114420	128310	205240	197710	214240	39134	28575	47768	--	--
pmb1562	C21H34O4	1-Stearidonoyl-Glycerol	Lipids	Glycerol ester	-	A	down	down	FALSE	FALSE	42856	43987	28614	14651	7867.8	9100	14542	22358	14245	20197	17353	12351	--	--
mws0178	C16H18O9	Chlorogenic acid (3-O-Caffeoylquinic acid)*	Phenolic acids	Phenolic acids	327-97-9	A	up	FALSE	up	FALSE	1652100	1226700	1331400	2197600	3317200	3310300	14225000	11421000	12937000	2814800	1816900	2694200	C00852	ko00940,ko00941,ko00945,ko01110
pme1816	C16H18O9	Neochlorogenic acid (5-O-Caffeoylquinic acid)*	Phenolic acids	Phenolic acids	906-33-2	A	down	down	down	down	5728200	4573000	4141500	4138900	7156700	6667900	2069600	2229400	1707800	1423900	1051800	1640200	C17147	--
mws2108	C16H18O9	Cryptochlorogenic acid (4-O-Caffeoylquinic acid)	Phenolic acids	Phenolic acids	905-99-7	A	up	FALSE	up	FALSE	1260600	1120800	994310	1549700	1997400	2027400	8949500	7331500	7978300	1469200	1244500	1773900	--	--
mws0748	C16H18O9	1-Caffeoylquinic acid	Phenolic acids	Phenolic acids	1241-87-8	A	down	down	down	down	2954500	2646300	1890700	2137800	3350400	3203300	1077500	1144400	1108000	732050	450060	875060	--	--
Lmhp112042	C21H38O4	1-Linoleoylglycerol	Lipids	Glycerol ester	2277-28-3	A	down	FALSE	down	FALSE	246280	172510	246330	145040	193350	209640	127990	62800	82169	136300	173820	142060	--	--
Lmhp012042	C21H38O4	2-Linoleoylglycerol	Lipids	Glycerol ester	3443-82-1	A	down	FALSE	down	FALSE	227240	160320	249620	140980	209570	203530	121300	60224	89515	153390	168430	155870	--	--
Hmmn002544	C16H20O9	Ferulic acid-4-O-glucoside	Phenolic acids	Phenolic acids	117405-51-3	A	down	down	down	down	116270	61813	70412	62254	104900	101190	30938	33042	36888	26550	22084	32157	--	--
Zmhn002334	C16H20O9	6-O-Feruloyl-D-glucose	Phenolic acids	Phenolic acids	137887-25-3	B	up	FALSE	FALSE	down	78804	73364	57269	153390	190500	193160	437900	296550	219350	85016	81424	82797	--	--
Lmsn003318	C16H20O9	1-O-Feruloyl-β-D-glucose	Phenolic acids	Phenolic acids	7196-71-6	B	up	FALSE	FALSE	down	253930	192510	156100	1077000	1399500	1377800	1579400	1233400	1183500	310700	254880	263040	C17759	--
mws1526	C16H22O9	Sweroside	Terpenoids	Sesquiterpenoids	14215-86-2	B	up	down	FALSE	down	75025	115700	103780	110310	118580	115790	253260	197770	232820	39382	34622	35247	C17071	--
mws0179	C17H20O9	Chlorogenic acid methyl ester	Phenolic acids	Phenolic acids	29708-87-0	A	up	FALSE	FALSE	FALSE	27165	19800	25976	26867	41976	47886	84693	65222	73244	45393	49232	41362	--	--
Lmyn002540	C16H19NO9	Dioxindole-3-acetyl-3-O-glucoside	Alkaloids	Alkaloids	-	B	up	FALSE	up	FALSE	339090	228410	263400	347790	399350	471970	1324000	1076500	1121200	465820	362480	645740	--	--
Lmbp002255	C16H18O10	Fraxetin-8-O-glucoside (Fraxin)	Lignans and Coumarins	Coumarins	524-30-1	B	FALSE	FALSE	FALSE	down	17087	14670	27696	29744	42343	24472	24885	44152	28046	10766	12232	19739	C09266	--
Hmgn002833	C20H20O7	4-Ketopinoresinol	Lignans and Coumarins	Lignans	-	B	FALSE	up	FALSE	FALSE	6266.3	3217.8	2617	4016.4	8479.7	5947.1	6750.3	7474.4	8023.2	11431	5338.8	10764	--	--
pmb0064	C15H19NO10	DIMBOA glucoside	Alkaloids	Alkaloids	18607-79-9	B	down	down	down	down	14991000	9857000	9023500	9807900	9471400	8482900	3433200	2580000	3892700	3496900	6171000	3750700	C04831	ko00402
Hmbn005951	C21H20O7	1,3-O-Di-p-Coumaroylglycerol	Phenolic acids	Phenolic acids	-	B	up	FALSE	FALSE	FALSE	106210	104360	72396	129370	131400	123820	191970	169560	256460	161700	163960	222940	--	--
pme1286	C14H20N6O5S	S-(5'-Adenosy)-L-homocysteine	Amino acids and derivatives	Amino acids and derivatives	979-92-0	A	up	FALSE	up	up	16975	31069	17033	18346	13756	16953	147140	116730	153030	28155	58147	42916	C00021	ko00270,ko01100,ko01230
Zmhn002227	C17H22O10	4-O-Glucosyl-sinapate	Phenolic acids	Phenolic acids	-	A	up	down	up	FALSE	133880	133500	102450	65147	62746	72522	280020	225360	286390	41095	22696	40557	C02919	--
pmb2940	C17H22O10	1-O-Glucosyl sinapate	Phenolic acids	Phenolic acids	78185-48-5	A	FALSE	FALSE	FALSE	down	250530	208180	221410	236180	350680	350290	302690	224130	296930	162210	126900	129220	--	--
HJN003	C17H22O10	1-O-Sinapoyl-D-glucose	Phenolic acids	Phenolic acids	-	A	up	down	up	FALSE	113740	144560	124650	75310	111220	111210	372440	367460	402590	58008	35925	69831	C01175	ko00940
Zmhn001970	C20H22O8	Piceid	Others	Stilbene	27208-80-6	B	FALSE	down	FALSE	down	170460	129790	137580	117520	125380	166430	107700	131360	117450	44161	44485	44564	C10275	--
Lmyn002435	C19H28O10	Hydrangeifolin I	Phenolic acids	Phenolic acids	-	B	up	FALSE	FALSE	down	124760	154760	141040	266040	323520	419700	396740	231400	280610	113840	69390	199160	--	--
Lmhp005784	C24H28N2O5	p-Coumaroylferuloylcadaverine	Alkaloids	Phenolamine	-	B	FALSE	FALSE	FALSE	down	491660	485130	388460	942350	739060	735590	429720	460530	527580	351510	406220	405570	--	--
mws0048	C21H20O10	Apigenin-8-C-Glucoside (Vitexin)*	Flavonoids	Flavonoid carbonoside	3681-93-4	B	down	FALSE	down	FALSE	964910	747790	639660	683830	846900	1038600	291760	404880	426300	453610	354830	508210	C01460	ko00941,ko00944
Lmlp005572	C21H20O10	Galangin-7-O-glucoside	Flavonoids	Flavonoid	-	A	up	FALSE	up	FALSE	1155700	912800	993650	717820	912960	868960	2946700	2903600	3162500	836650	1876100	986020	--	--
pmp000413	C21H20O10	Genistein-8-C-glucoside	Flavonoids	Isoflavones	66026-80-0	B	down	down	down	down	292320	228510	395600	333510	376430	340980	113120	34878	114490	127940	118360	126680	C10420	--
mws0072	C21H20O10	Apigenin-5-O-glucoside	Flavonoids	Flavonoid	28757-27-9	B	up	up	up	up	187270	168580	218930	226720	155490	168960	592220	584740	546520	629180	840140	920780	--	--
Lmlp006175	C21H22O10	Isosalipurposide (Phlorizin Chalcone)	Flavonoids	Chalcones	4547-85-7	B	up	up	up	FALSE	286770	336170	412870	992750	867170	520180	1628800	2147500	1781700	1104400	1260000	1368000	C16406	ko00941
mws1179	C21H22O10	Naringenin-7-O-glucoside (Prunin)	Flavonoids	Dihydroflavone	529-55-5	A	FALSE	down	up	FALSE	1952600	1859500	1358500	358510	568210	642970	1369900	1706300	1440200	581000	546090	742460	C09099	ko00941
Cmzn005251	C21H22O10	6-O-Caffeoylarbutin	Phenolic acids	Phenolic acids	136172-60-6	B	up	up	FALSE	up	8655100	7637200	6413900	11993000	15016000	11847000	22072000	24213000	26704000	34564000	28982000	27728000	--	--
mws2118	C21H24O10	Phloretin-2'-O-glucoside (Phlorizin)	Flavonoids	Chalcones	60-81-1	A	FALSE	FALSE	FALSE	down	60408	46123	42523	63120	90521	73950	76588	97721	68824	37480	22364	35008	C01604	ko00941,ko01110
Lmfn004093	C21H24O10	Phloretin-4'-O-glucoside (Trilobatin)	Flavonoids	Chalcones	4192-90-9	A	down	down	down	down	1529700	1455600	1176900	1045200	1363900	1520400	536370	726250	651670	224520	156740	277310	--	--
Lmhp008440	C20H40NO7P	LysoPE 15:1	Lipids	LPE	-	B	down	FALSE	FALSE	up	14601	12624	12670	4583.2	3348.3	2694.1	3900.6	5401	5108.3	10513	9865.8	9484.5	--	--
Lmhp005550	C24H28N2O6	N,N'-Diferuloylputrescine	Alkaloids	Phenolamine	42369-86-8	A	FALSE	FALSE	down	down	7058500	6893900	4702900	18781000	17356000	16355000	3748600	4626400	4960900	4875900	6007300	7067100	--	--
pmp000091	C23H24O9	1,3-O-Diferuloylglycerol	Phenolic acids	Phenolic acids	83008-46-2	A	FALSE	FALSE	down	down	1092800	1272400	818660	2785000	1387700	1377800	933700	880810	816610	737070	932000	1093000	--	--
pmp000415	C22H22O10	3'-Methoxydaidzin	Flavonoids	Isoflavones	200127-80-6	B	FALSE	up	FALSE	FALSE	6577.8	8176.3	6480.8	10321	9354.5	15678	9398.5	6693.6	9210.9	23732	24412	15248	--	--
pme3400	C22H22O10	Biochanin A-7-O-glucoside (Sissotrin)	Flavonoids	Isoflavones	5928-26-7	B	FALSE	up	FALSE	FALSE	16779	13929	14817	29641	26793	25654	14189	20851	18506	58540	50821	46337	C05376	ko00943
pmp000573	C22H22O10	Acacetin-7-O-galactoside	Flavonoids	Flavonoid	-	B	FALSE	up	FALSE	up	15780	15717	14537	25717	27571	26575	17188	21415	23482	61043	54710	56919	--	--
mws0913	C21H20O11	Kaempferol-3-O-galactoside (Trifolin)	Flavonoids	Flavonols	23627-87-4	A	FALSE	down	up	FALSE	17897000	19659000	12615000	2948000	5344000	4056800	21364000	22623000	20824000	4702600	2107500	3439600	C12626	ko00944
pme2459	C21H20O11	Luteolin-7-O-glucoside (Cynaroside)	Flavonoids	Flavonoid	5373-11-5	A	FALSE	down	up	FALSE	25750000	16211000	16583000	5893700	6527300	5426400	17172000	24532000	25412000	3268700	4162400	2832500	C03951	ko00944
mws2209	C21H20O11	Kaempferol-3-O-glucoside (Astragalin)*	Flavonoids	Flavonols	480-10-4	A	down	down	FALSE	FALSE	636270	839010	662330	136640	256820	149800	162020	261150	262520	295370	257110	222660	C12249	ko00944,ko01110
mws0089	C21H20O11	Kaempferol-7-O-glucoside*	Flavonoids	Flavonols	16290-07-6	A	FALSE	down	up	FALSE	17742000	16509000	8471700	3015500	4388800	4069600	20167000	22785000	20258000	2714000	1932700	3987100	--	--
mws1299	C21H20O11	Luteolin-8-C-glucoside (Orientin)	Flavonoids	Flavonoid carbonoside	28608-75-5	B	FALSE	FALSE	down	down	73722	150770	117600	190970	129060	150760	55652	17352	67993	50036	90272	83241	C10114	--
Lmtn002796	C21H22O11	Aromadendrin-7-O-glucoside	Flavonoids	Flavonoid	28189-90-4	B	FALSE	up	FALSE	up	2692700	3929300	2238800	2811800	2977100	2526600	4857300	4129300	4027200	7932800	5692300	8541200	--	--
mws0057	C21H22O11	Eriodictyol-7-O-glucoside	Flavonoids	Dihydroflavone	38965-51-4	A	FALSE	down	up	FALSE	2300700	1642300	1733300	255330	174860	172740	997770	1077700	1287900	215030	358860	275000	--	--
mws1361	C21H22O11	Taxifolin-3-O-rhamnoside (Astilbin)	Flavonoids	Dihydroflavonol	29838-67-3	B	FALSE	down	up	FALSE	6074600	6086000	4922600	559970	525400	599540	3573400	3224400	2965800	643400	807800	1052900	C17449	--
Lmhp009034	C21H42NO7P	LysoPE 16:1	Lipids	LPE	-	A	FALSE	FALSE	FALSE	up	139430	130820	119580	80302	79750	62044	103230	119910	125520	152680	196620	177680	--	--
Lmhp008763	C21H42NO7P	LysoPE 16:1(2n isomer)	Lipids	LPE	-	A	FALSE	FALSE	FALSE	up	142650	122390	117860	69647	60857	75238	117340	127180	138760	164180	193670	188270	--	--
pmn001415	C24H20O9	Catechin-(7,8-bc)-4β-(3,4-dihydroxyphenyl)-dihydro-2-(3H)-one	Flavonoids	Flavanols	-	B	FALSE	down	FALSE	down	191800	142500	127680	113790	195420	168050	151250	169660	142590	46938	22433	30798	--	--
Lmhp005872	C25H30N2O6	Diferuloylcadaverine	Alkaloids	Phenolamine	-	B	FALSE	FALSE	down	down	96181	92274	80402	537630	366770	406490	174690	153730	157500	136380	179320	216350	--	--
Lmdp003994	C23H24O10	6,4'-Dimethoxyisoflavone-7-O-glucoside (Wistin)	Flavonoids	Isoflavones	19046-26-5	B	up	down	up	up	473040	439550	288140	42585	33501	27207	769430	961220	885440	138890	150120	153600	--	--
pmb2654	C19H27NO12	Anthranilate-1-O-Sophoroside	Phenolic acids	Phenolic acids	-	B	down	FALSE	down	FALSE	577960	457950	1274100	1457900	1773900	1238500	107480	113480	93401	529470	1266900	327220	--	--
pmb3012	C22H22O11	Chrysoeriol-7-O-glucoside*	Flavonoids	Flavonoid	19993-32-9	A	FALSE	down	up	FALSE	408880	458690	272070	143410	229810	185370	303510	486630	379750	173470	147500	176380	--	--
pmp000233	C22H22O11	Swertiajaponin	Flavonoids	Flavonoid carbonoside	6980-25-2	B	FALSE	up	down	FALSE	16662	21386	13963	31171	26579	29254	8550.5	10320	19653	33330	52175	67017	C10187	--
pmp000120	C22H22O11	Diosmetin-6-C-glucoside	Flavonoids	Flavonoid	-	A	down	FALSE	down	FALSE	34444	31931	19239	45116	27516	30478	13517	14629	12345	41707	48651	48746	--	--
HJAP011	C22H22O11	Chrysoeriol-8-C-glucoside (Scoparin)*	Flavonoids	Flavonoid	301-16-6	B	FALSE	FALSE	down	FALSE	21398	15687	23471	35771	19922	21352	16004	8687.6	11055	22722	35620	22824	--	--
Lmnp002845	C22H22O11	Hispidulin-8-C-glucoside*	Flavonoids	Flavonoid carbonoside	-	B	FALSE	FALSE	down	FALSE	22945	16541	13092	28031	15661	17419	5571.2	9463.4	11894	45033	28736	22080	--	--
Hmgp002189	C22H22O11	Hispidulin-7-O-Glucoside*	Flavonoids	Flavonoid	17680-84-1	A	FALSE	down	up	FALSE	6739000	6159000	5117700	2762300	2211200	1712300	6381300	6096900	7209900	2253000	2871700	2426100	C17762	--
Hmdn001667	C20H16O13	Ellagic acid-4-O-glucoside	Tannins	Tannin	-	B	FALSE	up	up	up	72349	113810	58561	44953	65454	62672	116420	165290	169290	214980	151910	268100	--	--
mws0091	C21H20O12	Quercetin-3-O-glucoside (Isoquercitrin)*	Flavonoids	Flavonols	482-35-9	A	down	down	FALSE	down	9226800	8897800	6830100	2533600	2963800	3607100	2024500	1833700	1982100	967260	689550	1001000	C05623	ko00944,ko01100,ko01110
mws0061	C21H20O12	Quercetin-3-O-galactoside (Hyperin)	Flavonoids	Flavonols	482-36-0	A	down	down	FALSE	down	14098000	12714000	10162000	3395600	4205900	4661400	3137200	3575500	2796200	1210400	885370	1345500	C10073	--
mws1329	C21H20O12	Quercetin-7-O-glucoside*	Flavonoids	Flavonols	491-50-9	A	down	down	up	FALSE	25903000	23958000	20002000	2407900	3190900	2967200	6487700	5555200	5242400	1630300	1749900	2663600	C12639	--
mws0856	C21H20O12	Quercetin-4'-O-glucoside (Spiraeoside)	Flavonoids	Flavonols	20229-56-5	A	down	down	FALSE	FALSE	18550000	20228000	17041000	2924700	3162100	3075500	5939300	4178000	4523500	2058400	1331600	2505400	--	--
Lmhp010162	C22H46NO7P	LysoPE 17:0	Lipids	LPE	-	B	FALSE	FALSE	FALSE	down	20295	25940	14948	42831	44335	45666	32748	38537	42400	17140	19567	20781	--	--
pmd0130	C22H46NO7P	LysoPC 14:0	Lipids	LPC	20559-16-4	A	FALSE	FALSE	FALSE	up	778550	733930	671080	338300	288000	284270	324620	385170	406590	763560	909880	834820	--	--
pmn001726	C25H33N3O6	N1-Caffeoyl-N3-dihydrocaffeoyl spermidine	Alkaloids	Phenolamine	-	B	up	FALSE	up	FALSE	84165	78147	69816	89944	94610	95037	216000	187220	226210	101840	69499	141260	--	--
pmb1912	C20H23N7O7	10-Formyltetrahydrofuran	Alkaloids	Alkaloids	2800-34-2	A	FALSE	FALSE	down	FALSE	2144700	1039700	651470	1471100	2065700	926450	735540	865170	613280	977530	1105600	728900	C00234	ko00670,ko00970,ko01100,ko01200
Lmhp008589	C23H42NO7P	LysoPE 18:3(2n isomer)	Lipids	LPE	-	A	down	FALSE	FALSE	FALSE	646240	536130	476700	579380	548400	503190	239640	276060	303860	513010	580220	564290	--	--
pmb0874	C23H44NO7P	LysoPE 18:2(2n isomer)	Lipids	LPE	-	A	down	FALSE	FALSE	FALSE	9809100	9671300	8632300	6011900	4957500	4729100	3448300	4478800	4586300	8049500	8748000	7900100	--	--
pmb0881	C23H44NO7P	LysoPE 18:2	Lipids	LPE	-	A	down	FALSE	FALSE	FALSE	9749000	9387900	8599400	5863000	4914600	4642600	3355400	3985200	4618100	7907000	8938200	8249200	--	--
Hmcp002207	C22H22O12	Isorhamnetin-7-O-glucoside (Brassicin)	Flavonoids	Flavonols	6743-96-0	A	down	down	down	down	1373400	1198500	1032400	1747100	1579800	1406800	374180	300850	333580	238870	206440	303510	--	--
mws1454	C23H26O11	Persicoside	Flavonoids	Dihydroflavone	28978-03-2	B	FALSE	down	up	FALSE	146380	149330	104300	42722	108690	92428	245210	269100	235780	43446	42696	46462	--	--
pmb2260	C23H46NO7P	LysoPC 15:1	Lipids	LPC	-	A	down	FALSE	FALSE	up	427990	427030	379630	82070	69325	66110	115220	124710	147600	226480	233070	231280	--	--
pmb0883	C23H48NO7P	LysoPE 18:0	Lipids	LPE	69747-55-3	A	FALSE	FALSE	down	down	99319	111580	104250	139660	155960	141410	58445	68052	81569	56095	50310	54618	--	--
pmb0769	C25H28N2O8	N-(p-Coumaroyl)serotonin Glucoside	Alkaloids	Alkaloids	76423-56-8	B	down	FALSE	FALSE	FALSE	156790	91237	119840	191810	60549	103590	53052	57535	48699	79943	101730	89504	--	--
Lmmn003398	C23H22O12	Kaempferol-3-O-(6''-acetyl)glucoside	Flavonoids	Flavonols	-	B	FALSE	down	up	FALSE	3948800	2464600	1799400	392850	637510	724760	2314100	3074400	2049400	591920	431960	775130	--	--
pmn001712	C22H34O12	3-Hydroxy-4-isopropylbenzylalcohol-3-O-sophoroside	Phenolic acids	Phenolic acids	-	B	FALSE	FALSE	up	up	26807	27939	26843	9124.6	12712	13351	24586	25676	31410	29914	16493	29899	--	--
pmb0863	C24H46NO7P	LysoPC 16:2(2n isomer)	Lipids	LPC	-	A	down	FALSE	FALSE	FALSE	251420	249800	193720	144040	129040	107130	86170	91791	117470	209080	276930	213110	--	--
pma1303	C24H46NO7P	LysoPC 16:2	Lipids	LPC	-	A	down	FALSE	FALSE	FALSE	242790	207170	193370	129570	114740	129620	83629	85994	128970	188440	245750	206470	--	--
pmb0736	C23H24O12	Tricin-7-O-Glucoside	Flavonoids	Flavonoid	32769-01-0	A	FALSE	down	FALSE	FALSE	5369000	7269900	5075500	3159200	3100900	3085300	2903500	4197300	3843200	2902400	1889000	2045800	--	--
pmb0790	C20H31NO13	Pyridoxine-5'-O-diglucoside	Others	Vitamin	-	A	FALSE	FALSE	up	up	23182	26457	21813	6023.1	6246.5	2328.5	15494	11114	9629	13670	21937	18289	--	--
Lmhp008833	C24H48NO7P	LysoPC 16:1(2n isomer)	Lipids	LPC	-	A	FALSE	FALSE	up	up	1586800	1460800	1240000	557680	396510	412070	1506800	2063100	2062100	2367800	2686300	2711100	--	--
pmp001270	C24H48NO7P	LysoPC 16:1	Lipids	LPC	76790-27-7	A	FALSE	FALSE	up	up	2020000	2287600	1840400	917070	750940	764660	1679300	1863200	2154700	2312600	2535800	2065700	--	--
Lmsn002937	C22H22O13	1-O-Caffeoyl-6-O-galloyl-β-D-glucose	Phenolic acids	Phenolic acids	-	B	FALSE	FALSE	FALSE	down	79295	78131	58904	81522	130320	98440	88018	70976	99827	47962	19788	45738	--	--
Lmsn003778	C22H22O13	1-O-Caffeoyl-4-O-galloyl-β-D-glucose	Phenolic acids	Phenolic acids	-	B	FALSE	down	FALSE	down	69310	76939	58743	107980	109820	103090	82005	93352	102110	27313	26172	41364	--	--
Lmhp008688	C25H42NO7P	LysoPE 20:5	Lipids	LPE	-	B	FALSE	FALSE	FALSE	up	55162	49884	46841	25643	14892	18413	26476	28442	36668	55325	64095	53527	--	--
Lmsn004322	C24H24O12	1,6-Di-O-caffeoyl-β-D-glucose	Phenolic acids	Phenolic acids	-	B	FALSE	FALSE	FALSE	down	61394	54650	42934	58912	105390	90112	34354	58985	45848	27902	34737	25767	--	--
Lmsn004970	C24H24O12	3,6-Di-O-caffeoyl glucose	Phenolic acids	Phenolic acids	-	B	FALSE	FALSE	FALSE	down	45184	27622	43598	72054	92043	80727	47609	44498	62925	33782	9820.6	39784	--	--
Lmsn002288	C21H28O14	1-O-Caffeoyl-(6-O-glucosyl)-β-D-glucose	Phenolic acids	Phenolic acids	-	B	up	FALSE	FALSE	down	11016	15314	10066	37479	44475	61270	45869	33662	41786	15355	10705	17175	--	--
pme2125	C18H32O16	Raffinose*	Others	Saccharides and Alcohols	512-69-6	B	down	FALSE	down	FALSE	5644000	5474300	8321400	12795000	9734900	8107400	1646100	2409000	1918300	4890800	8329400	5083700	C00492	ko00052,ko01100,ko02010
mws1589	C18H32O16	D-Panose*	Others	Saccharides and Alcohols	33401-87-5	B	down	FALSE	down	FALSE	1355600	1391600	1686100	1692500	1489100	2341600	333950	500360	558430	1255400	1394900	1229700	C00713	--
pme0500	C18H32O16	D-Melezitose	Others	Saccharides and Alcohols	597-12-6	A	down	FALSE	down	FALSE	697980	805770	870660	1071000	809170	893600	204800	333700	359610	423730	738370	461420	C08243	--
Lmhp008718	C25H48NO7P	LysoPC 17:2	Lipids	LPC	-	A	FALSE	FALSE	FALSE	up	91392	92908	88809	49686	35913	31767	32970	47346	58317	73860	94740	92609	--	--
pmb3045	C23H22O13	Tricin-7-O-Glucuronide	Flavonoids	Flavonoid	-	B	FALSE	FALSE	FALSE	down	10075	10698	8994.4	12094	14101	13544	13438	13609	4895.8	6521.4	5672.6	4356.7	--	--
pmb0565	C23H24O13	Syringetin-3-O-glucoside	Flavonoids	Flavonoid	40039-49-4	B	FALSE	FALSE	FALSE	down	30083	37706	38431	35400	48316	56623	44421	25986	32897	12435	18489	22251	--	--
Lmsn003805	C23H24O13	1-O-Galloyl-4-O-Feruloyl-β-D-glucose	Phenolic acids	Phenolic acids	-	B	FALSE	FALSE	up	FALSE	10947	11809	9220.1	6869.1	4467.6	11132	16460	21476	21591	8658.1	4469.6	7518.2	--	--
HJAP006	C23H24O13	Syringetin-7-O-glucoside	Flavonoids	Flavonoid	-	A	down	down	down	down	947490	976130	755410	4347800	3197200	3552500	188310	238300	292390	171580	128900	142680	--	--
pmp000194	C24H22O13	6''-O-Malonylgenistin	Flavonoids	Isoflavones	51011-05-3	B	up	FALSE	up	FALSE	284430	291300	289740	192150	194620	205650	925970	1191900	1214200	332300	365620	344110	C16192	ko00943
pmp000585	C24H22O13	Apigenin-7-O-(6''-malonyl)glucoside	Flavonoids	Flavonoid	86546-87-4	A	up	FALSE	up	FALSE	14218	12847	9529.3	8991.3	5277.9	4697.3	32988	52963	51748	13117	11781	12350	C10020	--
Hmbn002692	C22H30O14	6'-O-Feruloyl-D-sucrose	Phenolic acids	Phenolic acids	118230-77-6	B	up	FALSE	up	FALSE	235010	199470	157150	333600	406610	347250	830580	761630	790670	387500	267230	492780	--	--
pmd0136	C26H54NO7P	LysoPC 18:0(2n isomer)	Lipids	LPC	-	A	down	FALSE	FALSE	FALSE	736790	724370	672040	546580	508320	438660	232840	314380	322510	413590	420990	330070	--	--
mws0126	C26H54NO7P	LysoPC 18:0	Lipids	LPC	19420-57-6	A	down	FALSE	FALSE	FALSE	1665400	1576600	1084500	1327600	1285500	1025600	584450	670810	736510	789860	897220	880940	--	--
pmb2554	C23H30O14	5-O-Feruloyl quinic acid glucoside	Phenolic acids	Phenolic acids	-	A	FALSE	up	FALSE	FALSE	16023	11093	7528.5	15871	11551	19258	22651	12223	11910	37765	23106	25590	--	--
Lmhp007598	C27H52NO7P	LysoPC 19:2(2n isomer)	Lipids	LPC	-	B	down	down	FALSE	FALSE	334830	406200	331090	59252	45923	29392	27295	41939	20520	19498	36888	25486	--	--
Lmhp007840	C27H52NO7P	LysoPC 19:2	Lipids	LPC	-	B	down	down	FALSE	FALSE	402500	450990	333890	39620	34194	36884	18004	14146	23677	21965	34693	21687	--	--
pmp000587	C24H22O14	Luteolin-7-O-(6''-malonyl)glucoside	Flavonoids	Flavonoid	-	A	FALSE	down	up	FALSE	429710	403660	284370	71480	69507	80375	164810	216750	203930	78770	51823	65963	C10103	--
Lmmp003817	C24H22O14	Kaempferol-3-O-(6''-malonyl)glucoside	Flavonoids	Flavonols	-	B	FALSE	down	up	FALSE	11574000	9001900	8394700	1762400	1966700	1634800	4502200	6512600	6430400	1591000	1635200	1803100	--	--
pmb2228	C27H56NO7P	LysoPC 19:0	Lipids	LPC	108273-88-7	B	down	FALSE	FALSE	up	517600	516140	399440	174210	131290	133170	144860	169100	199710	325630	397810	335020	--	--
Lmhp009890	C28H52NO7P	LysoPC 20:3	Lipids	LPC	1199257-41-4	B	up	FALSE	FALSE	FALSE	9593.8	12676	12125	23918	24299	20906	32530	30114	29449	12840	18438	15905	--	--
pmd0146	C28H54NO7P	LysoPC 20:2(2n isomer)	Lipids	LPC	-	B	FALSE	FALSE	FALSE	up	33685	34725	30041	24794	18965	20614	22545	23918	29086	44388	54751	44865	--	--
pmp000588	C25H24O14	Diosmetin-7-O-(6''-malonyl)glucoside	Flavonoids	Flavonoid	-	A	FALSE	down	up	FALSE	161500	130290	123670	37552	34935	35262	95784	106710	111730	44785	57540	48871	--	--
pmb0608	C25H24O14	Chrysoeriol-7-O-(6''-malonyl)glucoside	Flavonoids	Flavonoid	-	A	FALSE	down	up	FALSE	1776500	1753300	1346700	519150	444860	348370	1130600	1384200	1542200	713950	786150	665970	--	--
Lmhp011549	C28H56NO7P	LysoPC 20:1	Lipids	LPC	-	A	FALSE	FALSE	FALSE	up	92295	92780	70080	47202	36989	35971	43454	46351	54178	94983	137070	104540	--	--
pmp000589	C24H22O15	Quercetin-7-O-(6''-malonyl)glucoside	Flavonoids	Flavonols	-	A	down	down	down	down	1045700	831250	749530	162010	151480	138030	23131	36586	32691	24917	32331	47534	--	--
Hmln002189	C24H22O15	Quercetin-3-O-(6''-malonyl)galactoside	Flavonoids	Flavonols	-	B	down	down	down	down	727380	631980	493500	61749	91911	93812	42231	38579	34046	36758	21340	33143	--	--
HJAP007	C25H26O14	Syringetin-3-O-(6''-Acetyl)glucoside	Flavonoids	Flavonoid	-	B	FALSE	FALSE	down	down	85471	86161	83112	497350	469540	363620	40294	51398	54851	47074	41498	46044	--	--
mws1138	C24H26N2O13	Betanin (Betanidin-5-O-glucoside)	Alkaloids	Alkaloids	7659-95-2	B	down	down	down	down	1190800	1107100	1090600	191390	78939	214120	54003	33825	54514	25468	40177	30888	C08540	ko00965,ko01110
pmd0143	C28H58NO7P	LysoPC 20:0	Lipids	LPC	108341-80-6	A	down	FALSE	down	FALSE	61221	68209	48720	43156	46848	43393	14314	16810	14485	41763	45735	60500	--	--
pmd0142	C28H58NO7P	LysoPC 20:0(2n isomer)	Lipids	LPC	-	A	down	FALSE	down	FALSE	64486	52638	28964	32335	29630	35642	14094	14805	17369	33569	52340	40154	--	--
mws1292	C26H28O14	Isoschaftoside	Flavonoids	Flavonoid carbonoside	52012-29-0	B	up	up	up	up	378260	327130	275150	288660	198620	276000	509720	910570	766800	659050	723450	752490	--	--
Lmtp002642	C26H28O14	Apigenin-8-C-(2''-glucosyl)arabinoside	Flavonoids	Flavonoid carbonoside	-	B	up	up	up	up	153780	116940	134170	125530	158590	137720	300240	577840	449460	344310	341630	336640	--	--
Lmtp002474	C26H28O14	Apigenin-6-C-(2''-glucosyl)arabinoside	Flavonoids	Flavonoid carbonoside	-	A	FALSE	FALSE	up	up	701820	550460	556500	395060	386660	383760	773140	752560	858960	1177700	828560	957210	--	--
pmb2922	C15H24N2O17P2	Uridine 5'-diphospho-D-glucose	Nucleotides and derivatives	Nucleotides and derivatives	133-89-1	A	FALSE	down	FALSE	FALSE	19410	17525	32542	4756.4	25061	8031.7	18031	8118.3	15112	5887.7	14565	9114.6	C00029	ko00040,ko00052,ko00053,ko00240,ko00500,ko00520,ko00561,ko00908,ko01100,ko01110
Zmpn004068	C26H32O14	Phloretin-2'-O-(6''-O-xylosyl)glucoside	Flavonoids	Chalcones	-	B	FALSE	down	up	up	107900	90808	79133	14695	10466	8252.4	137630	88463	85382	35295	32152	50998	--	--
pme0432	C30H24O12	Procyanidin A2	Tannins	Proanthocyanidins	41743-41-3	B	FALSE	FALSE	FALSE	down	329120	164440	272600	349420	577940	581180	254590	260400	249290	170910	113070	157400	C10237	--
pme0430	C30H24O12	Procyanidin A1	Tannins	Proanthocyanidins	103883-03-0	B	FALSE	FALSE	FALSE	down	14646	9002.8	5753.9	24816	19937	26786	23795	10744	14800	10915	7391	7446	--	--
pme0434	C30H26O12	Procyanidin B2	Tannins	Proanthocyanidins	29106-49-8	A	FALSE	down	FALSE	down	15249000	17752000	15079000	18374000	21895000	20709000	8960200	11811000	9852300	3748300	2983500	4797000	C17639	--
pme0436	C30H26O12	Procyanidin B3	Tannins	Proanthocyanidins	23567-23-9	B	FALSE	down	down	down	1839300	1539300	1613500	1815200	2251000	2581300	1019700	1035000	932090	357440	292010	462910	--	--
mws0836	C30H26O12	Procyanidin B1	Tannins	Proanthocyanidins	20315-25-7	A	FALSE	down	down	down	15843000	14724000	13319000	14944000	16989000	19635000	8189200	9225800	7671200	2992500	2288400	4172400	--	--
pme0368	C27H30O14	Apigenin-7-O-rutinoside (Isorhoifolin)	Flavonoids	Flavonoid	552-57-8	A	up	FALSE	up	FALSE	172330	211710	406970	318160	97818	234160	689620	855250	711420	312160	609470	416670	--	--
pmb0631	C26H28O15	Orientin-6-C-arabinoside	Flavonoids	Flavonoid carbonoside	-	B	FALSE	down	up	FALSE	96225	73353	65224	28163	26445	31131	54117	71147	75350	28384	16598	24289	--	--
pmb0636	C26H28O15	Orientin-7-O-arabinoside	Flavonoids	Flavonoid carbonoside	-	B	FALSE	down	up	FALSE	51015	39952	56266	26619	28873	18625	53167	50413	46008	5902	16889	21727	--	--
mws1066	C27H32O14	Naringenin-7-O-Rutinoside(Narirutin)*	Flavonoids	Dihydroflavone	14259-46-2	B	up	up	up	up	116260	133380	114270	68138	156760	59662	945100	766380	641200	416170	277780	357970	C09793	--
mws0046	C27H32O14	Naringenin-7-O-Neohesperidoside(Naringin)*	Flavonoids	Dihydroflavone	10236-47-2	B	up	up	up	FALSE	117650	131200	96765	195380	278190	227510	830590	846290	712430	397030	370210	432930	C09789	ko00941
Xmzn007677	C33H35N5O5	Ergotamine	Alkaloids	Alkaloids	113-15-5	B	FALSE	FALSE	FALSE	up	3819400	4631100	3762700	1835300	2179100	2515000	3151300	3036000	2770500	5388900	4008400	5938400	C07544	ko01110
pmn001547	C27H26O15	3-Hydroxy-5-Methylphenol-1-O-(6'-Digalloyl)Glucoside	Phenolic acids	Phenolic acids	-	B	up	FALSE	FALSE	FALSE	17975	15644	12552	29965	34615	38215	22883	40509	29275	25880	19385	25498	--	--
mws1290	C30H26O13	Kaempferol-3-O-(6''-p-Coumaroyl)glucoside (Tiliroside)	Flavonoids	Flavonols	20316-62-5	B	FALSE	down	up	FALSE	44404	46426	40519	6825.3	15527	14862	43867	53357	39364	18420	13521	15939	C17140	--
pmb2586	C30H26O13	Gallocatechin-(4α→8)-catechin	Flavonoids	Flavanols	-	B	FALSE	down	up	FALSE	82114	65934	68414	16299	16335	15077	113390	194090	119950	40442	19235	31346	--	--
pmp000593	C27H30O15	Luteolin-7-O-rutinoside*	Flavonoids	Flavonoid	3563-98-2	A	FALSE	down	up	up	1305900	890810	986390	223120	210370	214010	1329800	2014200	1681400	437600	409330	581880	--	--
Zmcp003989	C27H30O15	Kaempferol-3-O-rhamnosyl(1→2)glucoside	Flavonoids	Flavonoid	-	A	FALSE	FALSE	up	FALSE	874930	1040300	904650	462050	271430	255320	1812800	1885000	1735900	663650	479750	427620	--	--
pmp001079	C27H30O15	Luteolin-7-O-neohesperidoside (Lonicerin)*	Flavonoids	Flavonoid	25694-72-8	A	FALSE	down	up	FALSE	1155700	1096700	909400	200170	298610	217650	1196200	1568500	1403900	450170	385790	350330	C12630	ko00944
Lmsn002815	C27H30O15	Kaempferol-3-O-rutinoside(Nicotiflorin)	Flavonoids	Flavonoid	17650-84-9	B	FALSE	FALSE	up	up	82809	99411	76746	42605	60958	78433	142860	137190	128830	127250	91426	180200	C21833	ko00944,ko01110
mws0791	C28H34O14	Poncirin (Isosakuranetin-7-O-neohesperidoside)	Flavonoids	Dihydroflavone	14941-08-3	A	FALSE	down	up	FALSE	57046	38908	41327	10001	11692	16327	34357	52111	48137	22558	17653	17951	C09830	--
Lmjp002596	C26H28O16	Quercetin-3-O-sambubioside	Flavonoids	Flavonols	83048-35-5	B	FALSE	down	up	up	279890	207640	205860	23698	25017	12905	77774	118700	156030	60527	47322	40199	C12637	ko00944
Lmyn005006	C30H28O13	"Eriodictyol-7-O-(6""-O-p-coumaroyl)glucoside"	Flavonoids	Dihydroflavone	-	B	FALSE	FALSE	up	FALSE	31359	31139	18565	5139.5	12034	11638	30344	18920	29035	15571	8880.2	17557	--	--
mws1519	C27H32O15	Eriodictyol-7-O-Rutinoside (Eriocitrin)	Flavonoids	Dihydroflavone	13463-28-0	B	up	FALSE	up	FALSE	107560	79882	58089	63160	67934	85205	257710	346120	275050	63726	59732	76262	C09732	--
pmp001080	C28H32O15	Diosmetin-7-O-Neohesperidoside (Neodiosmin)*	Flavonoids	Flavonoid	38665-01-9	A	FALSE	FALSE	up	up	1609100	1449000	1270400	586570	682270	577080	1052600	1475900	1298500	1984800	1552200	1381200	--	--
pmb3002	C28H32O15	Chrysoeriol-7-O-rutinoside	Flavonoids	Flavonoid	-	A	FALSE	FALSE	up	up	722670	574300	603160	355580	486800	489990	667720	1079600	921750	1341500	1036800	1166600	--	--
mws1661	C28H32O15	Diosmetin-7-O-rutinoside (Diosmin)*	Flavonoids	Flavonoid	520-27-4	A	FALSE	FALSE	FALSE	up	4368200	4274600	3030800	1581000	1732100	1188300	2723600	3371300	2446400	2936300	3321300	3563600	C10039	--
Lmmp000897	C30H26O14	Gallocatechin-(4α→8)-gallocatechin	Flavonoids	Flavanols	-	B	down	FALSE	FALSE	up	226060	234980	213310	43211	34189	37269	80477	81329	62917	140050	148460	149250	--	--
Lmjp002461	C27H30O16	Quercetin-3-O-neohesperidoside	Flavonoids	Flavonols	117611-67-3	B	FALSE	FALSE	FALSE	down	1369000	1321300	959090	1694700	1568200	1627600	977600	1224700	1124600	839590	863210	693750	--	--
Hmlp002975	C28H30O17	Isorhamnetin-3-O-glucuronide-7-O-rhamnoside	Flavonoids	Flavonols	-	B	FALSE	FALSE	FALSE	down	7865.7	5309.4	5940.1	36990	25988	20951	9072.3	4554.4	20012	6607.7	16091	16296	--	--
Hmgp003086	C29H34O16	Tricin-7-O-rutinoside*	Flavonoids	Flavonoid	-	B	FALSE	up	down	down	60790	64366	38005	288910	289930	339840	54439	122610	149930	102800	125220	109370	--	--
Lmgp004959	C29H34O16	Tricin-7-O-neohesperidoside*	Flavonoids	Flavonoid	53766-40-8	A	FALSE	FALSE	down	down	79648	28922	63371	341900	324570	276960	98536	122700	62927	93417	69227	99416	--	--
Lmsp003252	C28H32O17	Isorhamnetin-3-O-sophoroside	Flavonoids	Flavonols	-	A	FALSE	FALSE	up	FALSE	130990	110050	152240	71351	36443	24918	80941	107720	124620	58634	71284	80199	--	--
Hmln001836	C29H32O17	Kaempferol-3-O-(6''-Acetyl)glucosyl-(1→3)-Galactoside	Flavonoids	Flavonols	-	B	FALSE	down	FALSE	down	157400	166340	179680	144500	197600	177290	165890	81160	147720	49405	40785	45343	--	--
pmb0578	C32H30O15	Luteolin-7-O-(6''-sinapoyl)glucoside	Flavonoids	Flavonoid	-	A	down	down	FALSE	down	48527	54369	41096	13811	15604	10313	14785	9736.8	14167	4375.4	6094.5	4238.7	--	--
pmb0716	C29H34O17	Tricin-4'-O-glucoside-7-O-glucoside	Flavonoids	Flavonoid	-	A	FALSE	FALSE	down	down	126300	114480	108250	223580	257080	235960	57338	70674	62263	85867	49749	74637	--	--
Lmsp004749	C29H34O17	Syringetin-3-O-rutinoside	Flavonoids	Flavonoid	-	A	FALSE	FALSE	down	down	272050	293040	237750	1029200	2025300	1753600	275040	433580	447480	179280	174860	167460	--	--
pmb0530	C21H27N7O14P2	Nicotinic acid adenine dinucleotide	Nucleotides and derivatives	Nucleotides and derivatives	53-84-9	A	FALSE	down	FALSE	FALSE	95686	83086	61046	74977	63042	52613	86139	64775	114440	33493	38956	43341	C00003	ko00190,ko00730,ko00760,ko01100
Lmqn000213	C24H42O21	Stachyose	Others	Saccharides and Alcohols	470-55-3	B	down	FALSE	down	FALSE	583070	562250	648750	559540	616230	590910	102920	172490	111460	328640	446820	472600	C01613	ko00052,ko01100
mws1593	C24H42O21	D-Maltotetraose	Others	Saccharides and Alcohols	34612-38-9	B	down	FALSE	down	FALSE	61986	63861	68581	34324	61140	83104	13968	19504	21841	55993	81983	42326	C02052	--
mws4163	C24H42O21	Nystose	Others	Saccharides and Alcohols	13133-07-8	B	down	FALSE	down	FALSE	490410	683270	781380	635240	744120	714360	184520	179360	90536	361500	580380	542580	--	--
pmb0725	C33H32O15	Tricin-7-O-(2''-feruloyl)glucoside	Flavonoids	Flavonoid	-	B	down	down	down	down	15096	11692	11276	43569	25393	32935	5473.2	4309.8	5901.4	3606.1	5057.5	4879	--	--
Lmhp008744	C33H56O14	1-α-Linolenoyl-glycerol-2,3-di-O-glucoside	Lipids	Glycerol ester	-	A	FALSE	FALSE	down	FALSE	14101	15998	13545	17129	14747	15837	5914	10865	6029.3	13644	15573	12873	--	--
Lmjn003562	C32H38O17	3,6'-Diferuloylsucrose	Phenolic acids	Phenolic acids	107172-40-7	B	up	FALSE	FALSE	FALSE	9968.6	7514.3	7284.4	10703	17846	11247	28088	18828	24344	7376.7	6874.4	11438	--	--
pmb2991	C33H40O19	Apigenin-7-O-glucoside-4'-O-rutinoside	Flavonoids	Flavonoid	-	B	up	up	up	up	15434	16572	17744	24648	19164	20410	50844	54707	59855	75657	72635	85371	--	--
pmn001463	C34H42O19	3,6'-Disinapoylsucrose	Phenolic acids	Phenolic acids	-	B	down	FALSE	FALSE	up	205860	216730	209000	49126	73900	77121	93193	79798	98451	301930	164870	277840	--	--
pmb0672	C37H38O18	Isovitexin-7-O-(6''-feruloyl)glucoside	Flavonoids	Flavonoid carbonoside	-	B	FALSE	up	FALSE	FALSE	111350	92592	71480	102490	112160	161910	84396	104080	184410	237970	205050	280210	--	--
pmb0592	C34H42O20	Chrysoeriol-7-O-rutinoside-5-O-glucoside	Flavonoids	Flavonoid	-	A	FALSE	up	FALSE	up	89728	56838	58588	100330	79163	103750	52269	74304	91496	229180	182270	162680	--	--
pmb0666	C38H40O19	Isovitexin-7-O-(6''-sinapoyl)glucoside	Flavonoids	Flavonoid carbonoside	-	B	FALSE	up	down	down	11853	10081	6799.1	50260	52181	47411	8344.1	15256	18364	14020	30546	15964	--	--
pmn001647	C45H38O18	Procyanidin C2	Tannins	Proanthocyanidins	37064-31-6	B	FALSE	down	FALSE	down	1146200	1120500	860610	1126500	1593000	1526400	816700	752030	723260	402750	304790	476520	--	--
pmn001646	C45H38O18	Procyanidin C1	Tannins	Proanthocyanidins	37064-30-5	B	down	down	down	down	573390	528350	439800	449820	665030	505320	236430	163290	141680	178040	155660	190360	C17624	--
