# Supplementary material for: Metabolomics analysis of five cultivars of Sorghum bicolor reveals the contribution of flavonoid pathway to tannin content
Source: PLoS One. 2025 Apr 9;20(4):e0321649. doi: 10.1371/journal.pone.0321649 (PMC11981146; doi:10.1371/journal.pone.0321649)
Supplement: Table S7 — (XLSX) [file pone.0321649.s007.xlsx]

## Sheet: Sheet1
Index	Formula	Compounds	Class I	Class II	CAS	Level	hyz_vs_jinnl	hyz_vs_jinl	lnh_vs_jinnl	lnh_vs_jinl
pme1841	C5H14N2	Cadaverine	Alkaloids	Phenolamine	462-94-2	B	up	up	up	up
pme3033	C4H9NO2	N,N-Dimethylglycine	Amino acids and derivatives	Amino acids and derivatives	1118-68-9	B	up	up	up	up
pme3011	C4H9NO2	γ-Aminobutyric acid	Organic acids	Organic acids	56-12-2	B	up	up	up	up
pme1210	C5H11NO2S	L-Methionine	Amino acids and derivatives	Amino acids and derivatives	63-68-3	A	up	up	up	up
pme2914	C6H10O5	3-Hydroxy-3-methylpentane-1,5-dioic acid	Amino acids and derivatives	Amino acids and derivatives	503-49-1	A	up	up	up	up
Zmjn002583	C8H8O4	2',4',6'-Trihydroxyacetophenone	Phenolic acids	Phenolic acids	480-66-0	B	up	up	up	up
Lmbn003524	C9H16O3	9-Oxononanoic acid	Organic acids	Organic acids	2553-17-5	B	up	up	up	up
pme0008	C6H13N3O3	L-Citrulline	Amino acids and derivatives	Amino acids and derivatives	372-75-8	A	up	up	up	up
pmn001669	C12H14O5	Methyl sinapate	Phenolic acids	Phenolic acids	20733-94-2	B	down	down	down	down
Lmmn003323	C16H32O3	2-Hydroxyhexadecanoic acid	Organic acids	Organic acids	764-67-0	B	up	up	up	up
mws0908	C16H12O5	Glycitein	Flavonoids	Isoflavones	40957-83-3	B	up	up	up	up
mws1094	C15H12O6	Aromadendrin (Dihydrokaempferol)	Flavonoids	Dihydroflavonol	480-20-6	A	down	down	up	up
pme3163	C7H15O10P	D-Sedoheptuiose 7-phosphate	Others	Saccharides and Alcohols	2646-35-7	B	down	up	down	up
pme0460	C15H14O6	Epicatechin	Flavonoids	Flavanols	490-46-0	B	down	down	down	down
mws0054	C15H14O6	Catechin	Flavonoids	Flavanols	154-23-4	A	down	down	down	down
mws0920	C15H10O7	Tricetin (5,7,3',4',5'-Pentahydroxyflavone)	Flavonoids	Flavonoid	520-31-0	A	down	down	up	up
mws0044	C15H12O7	Dihydroquercetin(Taxifolin)	Flavonoids	Dihydroflavonol	480-18-2	A	down	down	up	up
Hmtn001120	C14H20O8	5-(2-Hydroxyethyl)-2-O-glucosylphenol	Phenolic acids	Phenolic acids	-	B	down	down	down	down
pmb3074	C16H18O8	5-O-p-Coumaroylquinic acid*	Phenolic acids	Phenolic acids	1899-30-5	A	up	down	up	down
pme1816	C16H18O9	Neochlorogenic acid (5-O-Caffeoylquinic acid)*	Phenolic acids	Phenolic acids	906-33-2	A	down	down	down	down
mws0748	C16H18O9	1-Caffeoylquinic acid	Phenolic acids	Phenolic acids	1241-87-8	A	down	down	down	down
Hmmn002544	C16H20O9	Ferulic acid-4-O-glucoside	Phenolic acids	Phenolic acids	117405-51-3	A	down	down	down	down
pmb0064	C15H19NO10	DIMBOA glucoside	Alkaloids	Alkaloids	18607-79-9	B	down	down	down	down
pmp000413	C21H20O10	Genistein-8-C-glucoside	Flavonoids	Isoflavones	66026-80-0	B	down	down	down	down
mws0072	C21H20O10	Apigenin-5-O-glucoside	Flavonoids	Flavonoid	28757-27-9	B	up	up	up	up
Lmfn004093	C21H24O10	Phloretin-4'-O-glucoside (Trilobatin)	Flavonoids	Chalcones	4192-90-9	A	down	down	down	down
Lmdp003994	C23H24O10	6,4'-Dimethoxyisoflavone-7-O-glucoside (Wistin)	Flavonoids	Isoflavones	19046-26-5	B	up	down	up	up
Hmcp002207	C22H22O12	Isorhamnetin-7-O-glucoside (Brassicin)	Flavonoids	Flavonols	6743-96-0	A	down	down	down	down
HJAP006	C23H24O13	Syringetin-7-O-glucoside	Flavonoids	Flavonoid	-	A	down	down	down	down
pmp000589	C24H22O15	Quercetin-7-O-(6''-malonyl)glucoside	Flavonoids	Flavonols	-	A	down	down	down	down
Hmln002189	C24H22O15	Quercetin-3-O-(6''-malonyl)galactoside	Flavonoids	Flavonols	-	B	down	down	down	down
mws1138	C24H26N2O13	Betanin (Betanidin-5-O-glucoside)	Alkaloids	Alkaloids	7659-95-2	B	down	down	down	down
mws1292	C26H28O14	Isoschaftoside	Flavonoids	Flavonoid carbonoside	52012-29-0	B	up	up	up	up
Lmtp002642	C26H28O14	Apigenin-8-C-(2''-glucosyl)arabinoside	Flavonoids	Flavonoid carbonoside	-	B	up	up	up	up
mws1066	C27H32O14	Naringenin-7-O-Rutinoside(Narirutin)*	Flavonoids	Dihydroflavone	14259-46-2	B	up	up	up	up
pmb0725	C33H32O15	Tricin-7-O-(2''-feruloyl)glucoside	Flavonoids	Flavonoid	-	B	down	down	down	down
pmb2991	C33H40O19	Apigenin-7-O-glucoside-4'-O-rutinoside	Flavonoids	Flavonoid	-	B	up	up	up	up
pmn001646	C45H38O18	Procyanidin C1	Tannins	Proanthocyanidins	37064-30-5	B	down	down	down	down
